# Supplementary material for: Biogeochemical Typing of Paddy Field by a Data-Driven Approach Revealing Sub-Systems within a Complex Environment - A Pipeline to Filtrate, Organize and Frame Massive Dataset from Multi-Omics Analyses
Source: PLoS One. 2014 Oct 20;9(10):e110723. doi: 10.1371/journal.pone.0110723 (PMC4203823; doi:10.1371/journal.pone.0110723)
Supplement: Table S2 — 16S OTUs in number of reads along sampling points. Rows: OTUs. Columns: sampling points. (XLSX) [file pone.0110723.s025.xlsx]

## Sheet: Sheet1
	ara1	p1f1	p1f2	p1f3	p1s	p2f1	p2f2	p2f3	p2s	p3f1	p3f2	p3f3	p3s	ara2
Root; k__Bacteria; p__Acidobacteria; c__Acidobacteria; o__11-24; f__Uncultured_bacterium_22719	0	0	0	0	0	0	0	0	0	0	0	0	0	1
Root; k__Bacteria; p__Acidobacteria; c__Acidobacteria; o__11-24; f__Uncultured_bacterium_26445	0	0	0	0	0	0	0	0	0	0	0	0	0	3
Root; k__Bacteria; p__Acidobacteria; c__Acidobacteria; o__11-24; f__Uncultured_bacterium_44381	0	0	0	0	0	1	0	0	0	0	0	0	0	1
Root; k__Bacteria; p__Acidobacteria; c__Acidobacteria; o__11-24; f__Uncultured_bacterium_57690	0	0	0	0	0	2	0	0	0	0	0	2	0	17
Root; k__Bacteria; p__Acidobacteria; c__Acidobacteria; o__11-24; f__Uncultured_bacterium_65397	0	0	0	0	0	0	0	0	0	0	0	0	0	1
Root; k__Bacteria; p__Acidobacteria; c__Acidobacteria; o__11-24; f__Uncultured_bacterium_83807	0	0	0	0	0	0	0	0	0	0	0	0	0	2
Root; k__Bacteria; p__Acidobacteria; c__Acidobacteria; o__11-24; f__Uncultured_bacterium_87109	0	0	0	0	0	1	0	0	0	0	0	0	0	0
Root; k__Bacteria; p__Acidobacteria; c__Acidobacteria; o__11-24; f__Uncultured_bacterium_None10417	0	0	0	0	0	0	0	0	1	0	0	0	0	2
Root; k__Bacteria; p__Acidobacteria; c__Acidobacteria; o__11-24; f__Uncultured_bacterium_None1236	1	0	0	0	0	0	0	0	0	0	0	1	0	0
Root; k__Bacteria; p__Acidobacteria; c__Acidobacteria; o__11-24; f__Uncultured_bacterium_None1690	0	0	0	0	0	0	0	0	0	0	0	0	0	4
Root; k__Bacteria; p__Acidobacteria; c__Acidobacteria; o__11-24; f__Uncultured_bacterium_None1877	0	0	0	0	0	0	0	0	0	0	0	0	0	2
Root; k__Bacteria; p__Acidobacteria; c__Acidobacteria; o__11-24; f__Uncultured_bacterium_None20361	0	0	0	0	0	0	0	0	0	0	0	0	0	1
Root; k__Bacteria; p__Acidobacteria; c__Acidobacteria; o__11-24; f__Uncultured_bacterium_None2072	0	0	0	0	0	0	0	0	0	0	0	0	0	3
Root; k__Bacteria; p__Acidobacteria; c__Acidobacteria; o__11-24; f__Uncultured_bacterium_None21086	0	0	0	0	0	0	0	0	0	0	1	0	0	0
Root; k__Bacteria; p__Acidobacteria; c__Acidobacteria; o__11-24; f__Uncultured_bacterium_None21138	0	0	0	0	0	0	0	0	0	0	2	0	0	0
Root; k__Bacteria; p__Acidobacteria; c__Acidobacteria; o__11-24; f__Uncultured_bacterium_None22229	0	0	0	0	0	0	0	0	0	0	0	0	0	5
Root; k__Bacteria; p__Acidobacteria; c__Acidobacteria; o__11-24; f__Uncultured_bacterium_None25134	0	0	0	0	0	0	0	0	0	0	0	3	0	0
Root; k__Bacteria; p__Acidobacteria; c__Acidobacteria; o__11-24; f__Uncultured_bacterium_None3142	0	0	0	0	0	0	0	1	0	0	0	1	0	2
Root; k__Bacteria; p__Acidobacteria; c__Acidobacteria; o__11-24_None13314	0	0	0	0	0	3	0	0	0	0	0	0	0	0
Root; k__Bacteria; p__Acidobacteria; c__Acidobacteria; o__11-24_None13506	0	0	0	0	0	0	0	0	0	0	0	1	0	0
Root; k__Bacteria; p__Acidobacteria; c__Acidobacteria; o__11-24_None14715	0	0	0	0	0	0	0	0	0	0	0	0	0	3
Root; k__Bacteria; p__Acidobacteria; c__Acidobacteria; o__11-24_None16848	0	0	0	0	0	0	0	0	0	0	0	0	0	2
Root; k__Bacteria; p__Acidobacteria; c__Acidobacteria; o__11-24_None17689	0	0	0	0	0	0	0	0	0	0	0	0	0	8
Root; k__Bacteria; p__Acidobacteria; c__Acidobacteria; o__11-24_None19512	0	0	0	0	0	0	0	0	0	0	1	0	0	0
Root; k__Bacteria; p__Acidobacteria; c__Acidobacteria; o__11-24_None7220	0	0	0	0	0	1	0	0	0	0	0	0	0	0
Root; k__Bacteria; p__Acidobacteria; c__Acidobacteria; o__32-21; f__Uncultured_acidobacteriales_bacterium_88447	0	0	0	0	0	1	0	0	0	0	0	0	0	1
Root; k__Bacteria; p__Acidobacteria; c__Acidobacteria; o__32-21; f__Uncultured_acidobacteriales_bacterium_None18608	0	0	0	0	0	0	0	0	0	0	0	0	0	6
Root; k__Bacteria; p__Acidobacteria; c__Acidobacteria; o__32-21; f__Uncultured_acidobacteriales_bacterium_None9100	0	0	0	0	0	0	0	0	0	0	0	0	0	1
Root; k__Bacteria; p__Acidobacteria; c__Acidobacteria; o__32-21; f__Uncultured_bacterium_103223	0	0	0	0	0	0	0	0	0	0	0	0	0	6
Root; k__Bacteria; p__Acidobacteria; c__Acidobacteria; o__32-21; f__Uncultured_bacterium_17f9_9348	1	0	0	0	0	0	0	0	0	0	0	0	0	4
Root; k__Bacteria; p__Acidobacteria; c__Acidobacteria; o__32-21; f__Uncultured_bacterium_23717	1	0	0	0	0	0	0	0	0	0	0	0	0	1
Root; k__Bacteria; p__Acidobacteria; c__Acidobacteria; o__32-21; f__Uncultured_bacterium_29022	0	0	0	0	0	0	0	0	0	1	0	0	0	0
Root; k__Bacteria; p__Acidobacteria; c__Acidobacteria; o__32-21; f__Uncultured_bacterium_84269	1	3	0	0	0	0	0	0	0	0	0	0	0	3
Root; k__Bacteria; p__Acidobacteria; c__Acidobacteria; o__32-21; f__Uncultured_bacterium_84427	0	0	0	0	0	0	0	0	0	0	0	0	0	4
Root; k__Bacteria; p__Acidobacteria; c__Acidobacteria; o__32-21; f__Uncultured_bacterium_93622	0	0	0	0	0	0	0	0	0	0	0	0	0	3
Root; k__Bacteria; p__Acidobacteria; c__Acidobacteria; o__32-21_None10761	0	0	0	0	0	0	0	0	0	0	0	0	0	1
Root; k__Bacteria; p__Acidobacteria; c__Acidobacteria; o__32-21_None15403	0	0	0	0	0	0	0	0	0	0	0	0	0	2
Root; k__Bacteria; p__Acidobacteria; c__Acidobacteria; o__32-21_None2900	0	0	0	0	0	0	0	0	1	0	0	0	0	0
Root; k__Bacteria; p__Acidobacteria; c__Acidobacteria; o__32-21_None370	0	0	0	0	0	1	0	0	0	0	0	0	0	0
Root; k__Bacteria; p__Acidobacteria; c__Acidobacteria; o__32-21_None4805	1	0	0	0	0	0	0	0	0	0	0	0	0	0
Root; k__Bacteria; p__Acidobacteria; c__Acidobacteria; o__32-21_None6205	0	0	0	0	0	0	0	0	0	0	0	0	0	1
Root; k__Bacteria; p__Acidobacteria; c__Acidobacteria; o__Acidobacteriales; f__Acidobacteriaceae_10062	0	0	0	0	0	0	0	0	0	0	0	0	0	2
Root; k__Bacteria; p__Acidobacteria; c__Acidobacteria; o__Acidobacteriales; f__Acidobacteriaceae_102090	0	0	0	0	0	0	0	0	0	1	0	0	0	0
Root; k__Bacteria; p__Acidobacteria; c__Acidobacteria; o__Acidobacteriales; f__Acidobacteriaceae_106066	0	0	0	0	0	0	0	0	0	0	0	1	0	0
Root; k__Bacteria; p__Acidobacteria; c__Acidobacteria; o__Acidobacteriales; f__Acidobacteriaceae_11870	0	0	0	0	0	0	0	0	0	0	0	0	0	2
Root; k__Bacteria; p__Acidobacteria; c__Acidobacteria; o__Acidobacteriales; f__Acidobacteriaceae_13547	0	0	0	0	0	0	0	0	0	0	0	2	0	0
Root; k__Bacteria; p__Acidobacteria; c__Acidobacteria; o__Acidobacteriales; f__Acidobacteriaceae_14467	1	0	0	0	0	0	0	0	0	0	0	0	0	0
Root; k__Bacteria; p__Acidobacteria; c__Acidobacteria; o__Acidobacteriales; f__Acidobacteriaceae_18062	0	0	0	0	0	0	0	0	0	0	0	0	0	8
Root; k__Bacteria; p__Acidobacteria; c__Acidobacteria; o__Acidobacteriales; f__Acidobacteriaceae_21038	0	0	0	0	0	0	0	0	1	0	0	0	0	1
Root; k__Bacteria; p__Acidobacteria; c__Acidobacteria; o__Acidobacteriales; f__Acidobacteriaceae_30609	0	0	0	0	0	0	0	0	0	0	0	0	0	3
Root; k__Bacteria; p__Acidobacteria; c__Acidobacteria; o__Acidobacteriales; f__Acidobacteriaceae_35652	0	0	0	0	0	0	0	0	0	0	0	0	0	1
Root; k__Bacteria; p__Acidobacteria; c__Acidobacteria; o__Acidobacteriales; f__Acidobacteriaceae_39217	0	0	0	0	0	0	0	0	0	0	0	0	0	2
Root; k__Bacteria; p__Acidobacteria; c__Acidobacteria; o__Acidobacteriales; f__Acidobacteriaceae_40806	0	0	0	0	0	0	0	0	0	0	0	0	0	2
Root; k__Bacteria; p__Acidobacteria; c__Acidobacteria; o__Acidobacteriales; f__Acidobacteriaceae_44994	0	0	0	0	0	0	0	0	0	0	0	0	0	2
Root; k__Bacteria; p__Acidobacteria; c__Acidobacteria; o__Acidobacteriales; f__Acidobacteriaceae_47260	0	1	0	0	0	0	0	0	0	0	0	0	0	1
Root; k__Bacteria; p__Acidobacteria; c__Acidobacteria; o__Acidobacteriales; f__Acidobacteriaceae_50563	0	0	0	0	0	0	0	0	0	0	0	2	0	0
Root; k__Bacteria; p__Acidobacteria; c__Acidobacteria; o__Acidobacteriales; f__Acidobacteriaceae_55424	0	0	0	0	0	0	0	0	0	0	0	0	0	4
Root; k__Bacteria; p__Acidobacteria; c__Acidobacteria; o__Acidobacteriales; f__Acidobacteriaceae_60303	0	0	0	0	0	0	0	1	0	0	0	0	0	0
Root; k__Bacteria; p__Acidobacteria; c__Acidobacteria; o__Acidobacteriales; f__Acidobacteriaceae_72822	0	0	0	0	0	0	0	0	0	0	0	0	0	2
Root; k__Bacteria; p__Acidobacteria; c__Acidobacteria; o__Acidobacteriales; f__Acidobacteriaceae_78645	0	0	0	0	0	0	0	0	0	0	0	0	0	1
Root; k__Bacteria; p__Acidobacteria; c__Acidobacteria; o__Acidobacteriales; f__Acidobacteriaceae_81754	0	0	0	0	0	0	0	0	0	0	0	0	0	1
Root; k__Bacteria; p__Acidobacteria; c__Acidobacteria; o__Acidobacteriales; f__Acidobacteriaceae_86695	1	0	0	0	0	0	0	0	0	0	0	0	0	0
Root; k__Bacteria; p__Acidobacteria; c__Acidobacteria; o__Acidobacteriales; f__Acidobacteriaceae_86867	0	0	0	0	0	0	0	0	0	0	0	1	0	0
Root; k__Bacteria; p__Acidobacteria; c__Acidobacteria; o__Acidobacteriales; f__Acidobacteriaceae_87496	0	0	0	0	0	0	0	0	0	0	0	0	0	4
Root; k__Bacteria; p__Acidobacteria; c__Acidobacteria; o__Acidobacteriales; f__Acidobacteriaceae_None10616	0	0	0	0	0	0	0	0	0	0	0	0	0	3
Root; k__Bacteria; p__Acidobacteria; c__Acidobacteria; o__Acidobacteriales; f__Acidobacteriaceae_None10868	0	0	0	0	0	0	0	0	0	0	0	0	0	1
Root; k__Bacteria; p__Acidobacteria; c__Acidobacteria; o__Acidobacteriales; f__Acidobacteriaceae_None12689	0	0	0	0	0	0	0	0	0	0	2	0	0	0
Root; k__Bacteria; p__Acidobacteria; c__Acidobacteria; o__Acidobacteriales; f__Acidobacteriaceae_None19523	0	0	0	0	0	1	0	0	0	0	0	0	0	0
Root; k__Bacteria; p__Acidobacteria; c__Acidobacteria; o__Acidobacteriales; f__Acidobacteriaceae_None25457	0	0	0	0	0	1	0	0	0	0	0	0	0	0
Root; k__Bacteria; p__Acidobacteria; c__Acidobacteria; o__Acidobacteriales; f__Acidobacteriaceae_None5417	0	0	0	0	0	0	0	0	0	0	0	0	0	1
Root; k__Bacteria; p__Acidobacteria; c__Acidobacteria; o__Acidobacteriales; f__Acidobacteriaceae_None9820	0	0	0	0	0	1	0	0	0	0	0	3	0	0
Root; k__Bacteria; p__Acidobacteria; c__Acidobacteria; o__At-s3-28_None25019	0	0	0	0	0	1	0	0	0	0	0	0	0	0
Root; k__Bacteria; p__Acidobacteria; c__Acidobacteria; o__At-s3-28_None8145	1	0	0	0	0	0	0	0	0	0	0	0	0	0
Root; k__Bacteria; p__Acidobacteria; c__Acidobacteria; o__B139; f__Uncultured_bacterium_None15270	0	0	0	0	0	0	0	0	0	0	0	2	0	0
Root; k__Bacteria; p__Acidobacteria; c__Acidobacteria; o__Bpc102; f__Uncultured_acidobacteria_bacterium_None8953	0	0	0	0	0	0	0	0	0	0	0	0	0	5
Root; k__Bacteria; p__Acidobacteria; c__Acidobacteria; o__Bpc102; f__Uncultured_bacterium_5462	0	0	0	0	1	0	0	0	0	0	0	0	1	0
Root; k__Bacteria; p__Acidobacteria; c__Acidobacteria; o__Bpc102; f__Uncultured_bacterium_79435	0	0	0	0	0	0	0	0	0	0	0	0	0	1
Root; k__Bacteria; p__Acidobacteria; c__Acidobacteria; o__Bpc102; f__Uncultured_bacterium_None18828	0	0	0	0	0	0	0	0	0	0	0	1	0	0
Root; k__Bacteria; p__Acidobacteria; c__Acidobacteria; o__Bpc102; f__Uncultured_bacterium_None24905	0	0	0	0	1	0	0	0	0	0	0	0	0	0
Root; k__Bacteria; p__Acidobacteria; c__Acidobacteria; o__Bpc102; f__Uncultured_prokaryote_None4103	0	0	0	0	0	0	0	0	0	0	0	0	2	0
Root; k__Bacteria; p__Acidobacteria; c__Acidobacteria; o__Bpc102; f__Uncultured_prokaryote_None8495	1	0	0	0	0	0	0	0	0	0	0	0	1	2
Root; k__Bacteria; p__Acidobacteria; c__Acidobacteria; o__Bpc102_None15607	0	0	0	0	0	0	0	0	0	0	0	0	1	0
Root; k__Bacteria; p__Acidobacteria; c__Acidobacteria; o__Bpc102_None19435	0	0	0	0	0	0	0	0	0	0	0	0	0	1
Root; k__Bacteria; p__Acidobacteria; c__Acidobacteria; o__Bpc102_None19554	0	0	0	0	0	2	0	0	0	0	0	0	0	0
Root; k__Bacteria; p__Acidobacteria; c__Acidobacteria; o__Bpc102_None24274	0	0	0	0	0	0	0	0	0	0	0	0	1	0
Root; k__Bacteria; p__Acidobacteria; c__Acidobacteria; o__Bpc102_None25422	0	0	0	0	1	2	0	0	0	0	0	0	0	0
Root; k__Bacteria; p__Acidobacteria; c__Acidobacteria; o__Bpc102_None25441	0	0	0	0	0	0	0	0	0	0	0	0	0	8
Root; k__Bacteria; p__Acidobacteria; c__Acidobacteria; o__Bpc102_None30	0	0	0	0	0	1	0	0	0	0	0	0	0	0
Root; k__Bacteria; p__Acidobacteria; c__Acidobacteria; o__Bpc102_None4140	0	0	0	0	0	0	0	0	0	0	0	0	1	0
Root; k__Bacteria; p__Acidobacteria; c__Acidobacteria; o__Candidatus_chloracidobacterium; f__Candidatus_chloracidobacterium_thermophilum_None3153	0	0	0	0	0	2	0	1	0	0	1	0	0	0
Root; k__Bacteria; p__Acidobacteria; c__Acidobacteria; o__Candidatus_chloracidobacterium; f__Uncultured_acidobacteria_bacterium_105170	1	0	0	0	0	1	0	0	0	0	0	0	0	0
Root; k__Bacteria; p__Acidobacteria; c__Acidobacteria; o__Candidatus_chloracidobacterium; f__Uncultured_acidobacteria_bacterium_24496	0	0	0	0	0	2	0	0	0	0	0	0	0	10
Root; k__Bacteria; p__Acidobacteria; c__Acidobacteria; o__Candidatus_chloracidobacterium; f__Uncultured_acidobacteria_bacterium_74535	1	0	0	0	0	0	0	0	0	0	0	0	0	0
Root; k__Bacteria; p__Acidobacteria; c__Acidobacteria; o__Candidatus_chloracidobacterium; f__Uncultured_acidobacteria_bacterium_82462	0	0	0	0	0	0	0	0	0	0	1	0	0	0
Root; k__Bacteria; p__Acidobacteria; c__Acidobacteria; o__Candidatus_chloracidobacterium; f__Uncultured_acidobacteria_bacterium_97787	0	0	0	0	0	0	0	0	0	0	0	0	0	2
Root; k__Bacteria; p__Acidobacteria; c__Acidobacteria; o__Candidatus_chloracidobacterium; f__Uncultured_acidobacterium_sp._73517	0	0	0	0	0	2	0	0	0	1	0	0	0	4
Root; k__Bacteria; p__Acidobacteria; c__Acidobacteria; o__Candidatus_chloracidobacterium; f__Uncultured_acidobacterium_sp._83565	0	1	0	0	0	0	0	0	0	0	0	0	0	0
Root; k__Bacteria; p__Acidobacteria; c__Acidobacteria; o__Candidatus_chloracidobacterium; f__Uncultured_acidobacterium_sp._None21856	0	1	0	0	0	0	0	0	0	0	0	0	0	0
Root; k__Bacteria; p__Acidobacteria; c__Acidobacteria; o__Candidatus_chloracidobacterium; f__Uncultured_bacterium_103619	0	0	0	0	0	0	0	0	0	0	0	0	0	3
Root; k__Bacteria; p__Acidobacteria; c__Acidobacteria; o__Candidatus_chloracidobacterium; f__Uncultured_bacterium_15586	0	0	0	0	0	0	0	0	0	0	0	0	0	1
Root; k__Bacteria; p__Acidobacteria; c__Acidobacteria; o__Candidatus_chloracidobacterium; f__Uncultured_bacterium_22879	0	0	0	0	0	0	0	0	0	0	0	0	0	1
Root; k__Bacteria; p__Acidobacteria; c__Acidobacteria; o__Candidatus_chloracidobacterium; f__Uncultured_bacterium_26680	2	0	0	0	0	0	0	0	0	0	0	0	0	0
Root; k__Bacteria; p__Acidobacteria; c__Acidobacteria; o__Candidatus_chloracidobacterium; f__Uncultured_bacterium_26906	0	0	0	0	0	0	0	0	0	0	0	1	0	0
Root; k__Bacteria; p__Acidobacteria; c__Acidobacteria; o__Candidatus_chloracidobacterium; f__Uncultured_bacterium_46621	0	0	0	0	0	0	0	0	0	0	0	0	0	2
Root; k__Bacteria; p__Acidobacteria; c__Acidobacteria; o__Candidatus_chloracidobacterium; f__Uncultured_bacterium_630	0	0	0	0	0	0	0	0	0	0	0	0	0	1
Root; k__Bacteria; p__Acidobacteria; c__Acidobacteria; o__Candidatus_chloracidobacterium; f__Uncultured_bacterium_74609	0	0	0	0	0	1	0	0	0	0	0	0	0	0
Root; k__Bacteria; p__Acidobacteria; c__Acidobacteria; o__Candidatus_chloracidobacterium; f__Uncultured_bacterium_82691	0	0	0	0	0	0	0	0	0	0	0	0	0	4
Root; k__Bacteria; p__Acidobacteria; c__Acidobacteria; o__Candidatus_chloracidobacterium; f__Uncultured_bacterium_84277	0	0	0	0	0	0	0	0	0	0	0	1	0	0
Root; k__Bacteria; p__Acidobacteria; c__Acidobacteria; o__Candidatus_chloracidobacterium; f__Uncultured_bacterium_87076	0	0	0	0	0	0	0	0	0	0	0	2	0	0
Root; k__Bacteria; p__Acidobacteria; c__Acidobacteria; o__Candidatus_chloracidobacterium; f__Uncultured_bacterium_87726	0	0	0	0	1	0	0	0	0	0	0	3	0	5
Root; k__Bacteria; p__Acidobacteria; c__Acidobacteria; o__Candidatus_chloracidobacterium; f__Uncultured_bacterium_97959	0	0	0	0	0	0	0	0	0	0	0	0	0	5
Root; k__Bacteria; p__Acidobacteria; c__Acidobacteria; o__Candidatus_chloracidobacterium; f__Uncultured_bacterium_None17294	0	0	0	0	1	0	0	0	0	0	0	0	0	0
Root; k__Bacteria; p__Acidobacteria; c__Acidobacteria; o__Candidatus_chloracidobacterium; f__Uncultured_marine_bacterium_None5893	0	0	0	0	0	0	0	0	0	1	0	0	0	0
Root; k__Bacteria; p__Acidobacteria; c__Acidobacteria; o__Candidatus_chloracidobacterium; f__Uncultured_soil_bacterium_63117	0	0	0	0	0	1	0	0	0	0	0	0	0	0
Root; k__Bacteria; p__Acidobacteria; c__Acidobacteria; o__Candidatus_chloracidobacterium_100134	0	0	0	0	0	0	0	0	0	0	0	0	0	4
Root; k__Bacteria; p__Acidobacteria; c__Acidobacteria; o__Candidatus_chloracidobacterium_5919	0	0	0	0	0	0	0	0	0	0	0	0	0	3
Root; k__Bacteria; p__Acidobacteria; c__Acidobacteria; o__Candidatus_chloracidobacterium_None12162	0	0	0	0	0	0	0	0	0	0	0	0	0	3
Root; k__Bacteria; p__Acidobacteria; c__Acidobacteria; o__Candidatus_chloracidobacterium_None13310	0	0	0	0	0	0	0	0	0	0	0	0	0	3
Root; k__Bacteria; p__Acidobacteria; c__Acidobacteria; o__Candidatus_chloracidobacterium_None15132	0	0	0	0	0	0	0	0	0	0	0	0	0	4
Root; k__Bacteria; p__Acidobacteria; c__Acidobacteria; o__Candidatus_chloracidobacterium_None18051	0	0	0	0	0	0	0	0	0	0	0	0	0	2
Root; k__Bacteria; p__Acidobacteria; c__Acidobacteria; o__Candidatus_chloracidobacterium_None19367	0	0	0	0	0	0	0	0	0	0	0	3	0	0
Root; k__Bacteria; p__Acidobacteria; c__Acidobacteria; o__Candidatus_chloracidobacterium_None23747	0	0	0	0	0	0	0	0	0	0	1	0	0	0
Root; k__Bacteria; p__Acidobacteria; c__Acidobacteria; o__Candidatus_chloracidobacterium_None23989	0	0	0	0	0	0	0	0	0	0	2	0	0	0
Root; k__Bacteria; p__Acidobacteria; c__Acidobacteria; o__Candidatus_chloracidobacterium_None24523	0	0	0	0	0	2	0	0	0	0	3	1	0	0
Root; k__Bacteria; p__Acidobacteria; c__Acidobacteria; o__Candidatus_chloracidobacterium_None2679	0	0	0	0	0	0	0	0	0	0	0	1	0	3
Root; k__Bacteria; p__Acidobacteria; c__Acidobacteria; o__Candidatus_chloracidobacterium_None358	0	0	0	0	0	1	0	0	0	0	0	0	0	0
Root; k__Bacteria; p__Acidobacteria; c__Acidobacteria; o__Candidatus_chloracidobacterium_None5492	0	0	0	0	0	0	0	0	0	0	0	1	0	0
Root; k__Bacteria; p__Acidobacteria; c__Acidobacteria; o__Candidatus_chloracidobacterium_None8792	0	0	0	0	0	0	0	0	0	0	0	0	0	1
Root; k__Bacteria; p__Acidobacteria; c__Acidobacteria; o__Candidatus_chloracidobacterium_None9983	0	0	0	0	0	0	0	0	0	0	0	0	0	1
Root; k__Bacteria; p__Acidobacteria; c__Acidobacteria; o__Candidatus_solibacter; f__Uncultured_acidobacteria_bacterium_23980	0	0	0	0	0	1	0	0	0	0	0	0	0	0
Root; k__Bacteria; p__Acidobacteria; c__Acidobacteria; o__Candidatus_solibacter; f__Uncultured_acidobacterium_sp._54732	0	0	0	0	1	0	0	0	0	0	0	0	0	0
Root; k__Bacteria; p__Acidobacteria; c__Acidobacteria; o__Candidatus_solibacter; f__Uncultured_bacterium_111337	0	0	0	0	0	0	0	1	0	0	0	0	0	0
Root; k__Bacteria; p__Acidobacteria; c__Acidobacteria; o__Candidatus_solibacter; f__Uncultured_bacterium_13141	0	0	0	0	0	0	0	0	1	0	0	0	0	0
Root; k__Bacteria; p__Acidobacteria; c__Acidobacteria; o__Candidatus_solibacter; f__Uncultured_bacterium_37555	0	0	0	0	0	0	0	1	0	0	0	2	0	0
Root; k__Bacteria; p__Acidobacteria; c__Acidobacteria; o__Candidatus_solibacter; f__Uncultured_bacterium_76819	0	0	0	0	0	0	0	0	0	0	0	1	0	0
Root; k__Bacteria; p__Acidobacteria; c__Acidobacteria; o__Candidatus_solibacter; f__Uncultured_soil_bacterium_111733	0	0	0	0	0	0	0	0	0	0	0	0	0	2
Root; k__Bacteria; p__Acidobacteria; c__Acidobacteria; o__Candidatus_solibacter_13713	0	0	0	0	0	0	0	1	0	0	0	0	0	0
Root; k__Bacteria; p__Acidobacteria; c__Acidobacteria; o__Candidatus_solibacter_None10718	0	0	0	0	0	2	0	0	0	0	0	0	0	0
Root; k__Bacteria; p__Acidobacteria; c__Acidobacteria; o__Candidatus_solibacter_None15163	0	0	0	0	0	1	0	0	0	0	0	0	0	0
Root; k__Bacteria; p__Acidobacteria; c__Acidobacteria; o__Candidatus_solibacter_None18625	0	0	0	0	0	0	0	0	0	0	0	2	0	0
Root; k__Bacteria; p__Acidobacteria; c__Acidobacteria; o__Candidatus_solibacter_None19900	0	0	0	0	0	1	0	0	3	0	0	0	0	0
Root; k__Bacteria; p__Acidobacteria; c__Acidobacteria; o__Candidatus_solibacter_None22886	0	0	0	0	0	1	0	0	0	0	0	0	0	0
Root; k__Bacteria; p__Acidobacteria; c__Acidobacteria; o__Candidatus_solibacter_None24695	0	0	0	0	0	1	1	0	0	0	3	0	0	0
Root; k__Bacteria; p__Acidobacteria; c__Acidobacteria; o__Candidatus_solibacter_None742	0	0	0	0	0	0	0	0	0	0	0	1	0	0
Root; k__Bacteria; p__Acidobacteria; c__Acidobacteria; o__Da023; f__Uncultivated_soil_bacterium_clone_c112_38092	0	0	0	0	0	1	0	0	0	0	0	0	0	3
Root; k__Bacteria; p__Acidobacteria; c__Acidobacteria; o__Da023; f__Uncultured_acidobacteria_bacterium_106597	1	0	0	0	0	0	0	0	0	0	0	0	0	0
Root; k__Bacteria; p__Acidobacteria; c__Acidobacteria; o__Da023; f__Uncultured_acidobacteria_bacterium_15251	0	0	0	0	0	0	0	1	0	0	0	0	0	0
Root; k__Bacteria; p__Acidobacteria; c__Acidobacteria; o__Da023; f__Uncultured_acidobacteria_bacterium_20269	0	0	0	0	0	1	0	0	0	0	0	0	0	0
Root; k__Bacteria; p__Acidobacteria; c__Acidobacteria; o__Da023; f__Uncultured_acidobacteria_bacterium_26139	0	0	0	0	0	0	0	0	0	0	0	0	0	1
Root; k__Bacteria; p__Acidobacteria; c__Acidobacteria; o__Da023; f__Uncultured_acidobacteria_bacterium_52075	0	0	0	0	0	1	0	0	0	0	0	0	0	0
Root; k__Bacteria; p__Acidobacteria; c__Acidobacteria; o__Da023; f__Uncultured_acidobacteria_bacterium_54324	0	0	0	0	0	0	0	0	0	0	0	0	0	2
Root; k__Bacteria; p__Acidobacteria; c__Acidobacteria; o__Da023; f__Uncultured_acidobacteria_bacterium_57211	0	0	0	0	0	0	0	0	0	0	0	0	0	1
Root; k__Bacteria; p__Acidobacteria; c__Acidobacteria; o__Da023; f__Uncultured_acidobacteria_bacterium_6624	0	0	0	0	0	0	0	0	0	0	0	0	0	2
Root; k__Bacteria; p__Acidobacteria; c__Acidobacteria; o__Da023; f__Uncultured_acidobacteria_bacterium_75369	0	0	0	0	0	0	0	0	0	0	0	0	0	5
Root; k__Bacteria; p__Acidobacteria; c__Acidobacteria; o__Da023; f__Uncultured_acidobacteria_bacterium_84144	0	0	0	0	0	0	0	0	0	0	0	0	0	3
Root; k__Bacteria; p__Acidobacteria; c__Acidobacteria; o__Da023; f__Uncultured_acidobacteria_bacterium_85003	0	0	0	0	0	1	0	0	0	0	0	0	0	0
Root; k__Bacteria; p__Acidobacteria; c__Acidobacteria; o__Da023; f__Uncultured_acidobacteria_bacterium_97797	0	0	0	0	0	2	0	0	0	0	0	0	0	2
Root; k__Bacteria; p__Acidobacteria; c__Acidobacteria; o__Da023; f__Uncultured_acidobacteria_bacterium_99132	0	0	0	0	0	0	0	0	0	0	0	0	0	4
Root; k__Bacteria; p__Acidobacteria; c__Acidobacteria; o__Da023; f__Uncultured_acidobacteria_bacterium_None13983	0	0	0	0	0	0	0	0	0	0	0	1	0	0
Root; k__Bacteria; p__Acidobacteria; c__Acidobacteria; o__Da023; f__Uncultured_acidobacteriaceae_bacterium_None14145	0	0	0	0	0	2	0	0	0	0	0	4	0	0
Root; k__Bacteria; p__Acidobacteria; c__Acidobacteria; o__Da023; f__Uncultured_bacterium_102906	0	0	0	0	0	0	1	0	0	0	0	1	0	5
Root; k__Bacteria; p__Acidobacteria; c__Acidobacteria; o__Da023; f__Uncultured_bacterium_107357	0	0	0	0	0	0	0	0	0	0	0	0	0	7
Root; k__Bacteria; p__Acidobacteria; c__Acidobacteria; o__Da023; f__Uncultured_bacterium_10846	0	0	0	0	0	1	0	0	0	0	0	0	0	0
Root; k__Bacteria; p__Acidobacteria; c__Acidobacteria; o__Da023; f__Uncultured_bacterium_109107	0	0	0	0	4	0	0	0	0	0	0	0	0	0
Root; k__Bacteria; p__Acidobacteria; c__Acidobacteria; o__Da023; f__Uncultured_bacterium_109414	0	0	0	0	0	0	0	0	0	0	0	0	0	2
Root; k__Bacteria; p__Acidobacteria; c__Acidobacteria; o__Da023; f__Uncultured_bacterium_16258	0	0	0	0	0	0	0	0	0	0	0	0	0	2
Root; k__Bacteria; p__Acidobacteria; c__Acidobacteria; o__Da023; f__Uncultured_bacterium_19763	0	0	0	0	0	0	0	0	0	0	0	0	0	1
Root; k__Bacteria; p__Acidobacteria; c__Acidobacteria; o__Da023; f__Uncultured_bacterium_259_72426	0	0	0	0	0	0	0	2	0	0	0	1	0	1
Root; k__Bacteria; p__Acidobacteria; c__Acidobacteria; o__Da023; f__Uncultured_bacterium_259_None17970	0	0	0	0	0	0	0	0	0	0	0	0	0	2
Root; k__Bacteria; p__Acidobacteria; c__Acidobacteria; o__Da023; f__Uncultured_bacterium_270_19575	0	0	0	0	0	0	0	0	0	0	0	1	0	0
Root; k__Bacteria; p__Acidobacteria; c__Acidobacteria; o__Da023; f__Uncultured_bacterium_28413	0	0	0	0	0	1	0	0	0	0	0	1	0	0
Root; k__Bacteria; p__Acidobacteria; c__Acidobacteria; o__Da023; f__Uncultured_bacterium_28511	0	0	0	0	0	0	0	0	0	0	0	0	0	2
Root; k__Bacteria; p__Acidobacteria; c__Acidobacteria; o__Da023; f__Uncultured_bacterium_293_88223	0	0	0	0	0	0	0	0	0	0	0	0	0	1
Root; k__Bacteria; p__Acidobacteria; c__Acidobacteria; o__Da023; f__Uncultured_bacterium_30618	0	0	0	0	0	0	0	0	0	0	0	0	0	3
Root; k__Bacteria; p__Acidobacteria; c__Acidobacteria; o__Da023; f__Uncultured_bacterium_38477	0	1	0	0	0	0	0	0	0	0	0	0	0	0
Root; k__Bacteria; p__Acidobacteria; c__Acidobacteria; o__Da023; f__Uncultured_bacterium_40180	0	0	0	0	0	0	0	0	0	0	0	0	0	2
Root; k__Bacteria; p__Acidobacteria; c__Acidobacteria; o__Da023; f__Uncultured_bacterium_45545	0	0	0	0	0	0	0	0	0	0	0	0	0	1
Root; k__Bacteria; p__Acidobacteria; c__Acidobacteria; o__Da023; f__Uncultured_bacterium_46527	0	1	0	0	0	0	0	0	0	0	0	0	0	4
Root; k__Bacteria; p__Acidobacteria; c__Acidobacteria; o__Da023; f__Uncultured_bacterium_49225	0	0	0	0	0	1	0	0	0	0	0	0	0	0
Root; k__Bacteria; p__Acidobacteria; c__Acidobacteria; o__Da023; f__Uncultured_bacterium_55621	0	0	0	0	0	0	0	0	0	0	0	0	0	3
Root; k__Bacteria; p__Acidobacteria; c__Acidobacteria; o__Da023; f__Uncultured_bacterium_58008	0	0	0	0	0	2	0	0	0	0	0	0	0	0
Root; k__Bacteria; p__Acidobacteria; c__Acidobacteria; o__Da023; f__Uncultured_bacterium_6181	0	0	0	0	0	0	0	0	0	0	0	0	0	1
Root; k__Bacteria; p__Acidobacteria; c__Acidobacteria; o__Da023; f__Uncultured_bacterium_63162	0	0	0	0	0	0	0	0	0	0	0	0	0	2
Root; k__Bacteria; p__Acidobacteria; c__Acidobacteria; o__Da023; f__Uncultured_bacterium_65812	0	0	0	0	0	3	0	1	4	0	0	2	0	27
Root; k__Bacteria; p__Acidobacteria; c__Acidobacteria; o__Da023; f__Uncultured_bacterium_68441	0	0	0	0	0	0	0	0	0	0	0	0	0	3
Root; k__Bacteria; p__Acidobacteria; c__Acidobacteria; o__Da023; f__Uncultured_bacterium_69144	0	0	0	0	0	0	0	0	0	0	0	0	0	1
Root; k__Bacteria; p__Acidobacteria; c__Acidobacteria; o__Da023; f__Uncultured_bacterium_69970	0	0	0	0	0	1	0	0	0	0	1	0	0	0
Root; k__Bacteria; p__Acidobacteria; c__Acidobacteria; o__Da023; f__Uncultured_bacterium_72093	0	0	0	0	1	2	0	0	0	0	0	0	0	4
Root; k__Bacteria; p__Acidobacteria; c__Acidobacteria; o__Da023; f__Uncultured_bacterium_76360	0	0	0	0	0	3	0	0	0	0	0	1	0	0
Root; k__Bacteria; p__Acidobacteria; c__Acidobacteria; o__Da023; f__Uncultured_bacterium_78156	0	0	0	0	1	0	0	0	0	0	0	0	0	2
Root; k__Bacteria; p__Acidobacteria; c__Acidobacteria; o__Da023; f__Uncultured_bacterium_84980	0	0	0	0	0	0	0	0	0	0	0	1	0	0
Root; k__Bacteria; p__Acidobacteria; c__Acidobacteria; o__Da023; f__Uncultured_bacterium_85537	0	0	0	0	0	1	0	0	0	0	0	0	0	0
Root; k__Bacteria; p__Acidobacteria; c__Acidobacteria; o__Da023; f__Uncultured_bacterium_88467	0	0	0	0	0	0	0	0	0	0	0	0	0	7
Root; k__Bacteria; p__Acidobacteria; c__Acidobacteria; o__Da023; f__Uncultured_bacterium_93933	0	0	0	0	0	0	0	0	1	0	0	0	0	0
Root; k__Bacteria; p__Acidobacteria; c__Acidobacteria; o__Da023; f__Uncultured_bacterium_96425	0	0	0	0	0	0	0	0	0	0	0	0	0	8
Root; k__Bacteria; p__Acidobacteria; c__Acidobacteria; o__Da023; f__Uncultured_bacterium_97295	0	0	0	0	0	0	0	0	1	0	0	0	0	0
Root; k__Bacteria; p__Acidobacteria; c__Acidobacteria; o__Da023; f__Uncultured_bacterium_None10399	1	0	0	0	0	0	0	0	0	0	0	0	0	0
Root; k__Bacteria; p__Acidobacteria; c__Acidobacteria; o__Da023; f__Uncultured_bacterium_None20061	0	0	0	0	0	3	0	0	0	0	0	0	0	0
Root; k__Bacteria; p__Acidobacteria; c__Acidobacteria; o__Da023; f__Uncultured_bacterium_None22981	0	0	0	0	0	1	0	0	0	0	0	0	0	0
Root; k__Bacteria; p__Acidobacteria; c__Acidobacteria; o__Da023; f__Uncultured_bacterium_None2849	0	0	0	0	0	0	0	0	0	0	0	1	0	0
Root; k__Bacteria; p__Acidobacteria; c__Acidobacteria; o__Da023; f__Uncultured_planctomycete_57315	0	0	0	0	0	4	0	0	0	0	0	0	0	0
Root; k__Bacteria; p__Acidobacteria; c__Acidobacteria; o__Da023; f__Uncultured_prokaryote_102072	0	0	0	0	1	1	0	0	0	0	0	0	0	0
Root; k__Bacteria; p__Acidobacteria; c__Acidobacteria; o__Da023; f__Uncultured_prokaryote_105528	0	0	0	0	0	0	0	0	0	0	0	0	0	3
Root; k__Bacteria; p__Acidobacteria; c__Acidobacteria; o__Da023; f__Uncultured_prokaryote_None11001	0	0	0	0	0	1	0	0	0	0	0	0	0	0
Root; k__Bacteria; p__Acidobacteria; c__Acidobacteria; o__Da023; f__Uncultured_prokaryote_None12691	0	0	0	0	0	0	0	0	0	0	0	0	1	0
Root; k__Bacteria; p__Acidobacteria; c__Acidobacteria; o__Da023; f__Uncultured_prokaryote_None13511	0	0	0	0	0	0	0	0	0	0	1	0	0	0
Root; k__Bacteria; p__Acidobacteria; c__Acidobacteria; o__Da023; f__Uncultured_prokaryote_None16594	0	0	0	0	0	0	0	0	0	0	0	0	0	1
Root; k__Bacteria; p__Acidobacteria; c__Acidobacteria; o__Da023; f__Uncultured_prokaryote_None19034	0	0	0	0	1	0	0	0	0	0	0	0	0	0
Root; k__Bacteria; p__Acidobacteria; c__Acidobacteria; o__Da023; f__Uncultured_prokaryote_None23142	0	0	0	0	0	0	0	0	0	0	0	0	0	2
Root; k__Bacteria; p__Acidobacteria; c__Acidobacteria; o__Da023; f__Uncultured_prokaryote_None23346	0	0	0	0	0	0	0	0	1	0	1	1	0	1
Root; k__Bacteria; p__Acidobacteria; c__Acidobacteria; o__Da023; f__Uncultured_prokaryote_None4170	0	0	0	0	0	1	0	0	0	0	0	0	0	0
Root; k__Bacteria; p__Acidobacteria; c__Acidobacteria; o__Da023; f__Uncultured_prokaryote_None671	0	0	0	0	0	0	0	0	0	0	0	0	0	3
Root; k__Bacteria; p__Acidobacteria; c__Acidobacteria; o__Da023; f__Uncultured_prokaryote_None8066	0	0	0	0	0	0	0	0	0	0	0	1	0	0
Root; k__Bacteria; p__Acidobacteria; c__Acidobacteria; o__Da023; f__Uncultured_sludge_bacterium_h3_32603	2	0	0	0	0	2	0	0	0	0	0	0	0	6
Root; k__Bacteria; p__Acidobacteria; c__Acidobacteria; o__Da023; f__Uncultured_soil_bacterium_8295	0	0	0	0	0	2	0	0	0	0	0	0	0	0
Root; k__Bacteria; p__Acidobacteria; c__Acidobacteria; o__Da023_101813	0	0	0	0	0	3	0	0	0	0	0	0	0	0
Root; k__Bacteria; p__Acidobacteria; c__Acidobacteria; o__Da023_102261	0	0	0	0	0	0	0	0	0	0	0	1	0	0
Root; k__Bacteria; p__Acidobacteria; c__Acidobacteria; o__Da023_107625	0	0	0	0	0	0	0	0	0	0	1	0	0	0
Root; k__Bacteria; p__Acidobacteria; c__Acidobacteria; o__Da023_113587	0	0	0	0	0	1	0	0	0	0	0	0	0	0
Root; k__Bacteria; p__Acidobacteria; c__Acidobacteria; o__Da023_12629	0	0	0	0	1	0	0	1	0	0	0	0	0	3
Root; k__Bacteria; p__Acidobacteria; c__Acidobacteria; o__Da023_17099	0	0	0	0	0	1	0	0	0	0	0	0	0	1
Root; k__Bacteria; p__Acidobacteria; c__Acidobacteria; o__Da023_215	0	0	0	0	0	1	0	0	0	0	0	3	0	0
Root; k__Bacteria; p__Acidobacteria; c__Acidobacteria; o__Da023_27375	0	0	0	0	0	1	0	0	0	0	1	0	0	1
Root; k__Bacteria; p__Acidobacteria; c__Acidobacteria; o__Da023_29797	1	1	0	0	0	0	0	0	0	0	0	0	0	0
Root; k__Bacteria; p__Acidobacteria; c__Acidobacteria; o__Da023_39600	0	0	0	0	0	1	0	0	0	0	0	0	0	0
Root; k__Bacteria; p__Acidobacteria; c__Acidobacteria; o__Da023_48000	1	0	0	0	0	0	0	0	0	0	0	0	0	3
Root; k__Bacteria; p__Acidobacteria; c__Acidobacteria; o__Da023_52760	0	0	0	0	0	0	0	0	0	0	0	0	0	2
Root; k__Bacteria; p__Acidobacteria; c__Acidobacteria; o__Da023_54552	0	1	0	0	0	0	0	0	0	0	0	0	0	0
Root; k__Bacteria; p__Acidobacteria; c__Acidobacteria; o__Da023_55263	0	0	0	0	0	0	0	0	0	0	0	0	0	1
Root; k__Bacteria; p__Acidobacteria; c__Acidobacteria; o__Da023_61031	0	1	0	0	0	0	0	0	0	0	0	0	0	0
Root; k__Bacteria; p__Acidobacteria; c__Acidobacteria; o__Da023_74459	0	0	0	0	0	3	0	0	0	0	0	0	0	0
Root; k__Bacteria; p__Acidobacteria; c__Acidobacteria; o__Da023_81237	0	0	0	0	0	2	0	0	0	0	0	0	0	0
Root; k__Bacteria; p__Acidobacteria; c__Acidobacteria; o__Da023_8698	0	0	0	0	1	0	0	0	0	0	0	0	0	0
Root; k__Bacteria; p__Acidobacteria; c__Acidobacteria; o__Da023_91261	0	0	0	0	0	0	0	0	0	0	0	0	0	2
Root; k__Bacteria; p__Acidobacteria; c__Acidobacteria; o__Da023_91972	0	0	0	0	0	0	0	0	0	0	0	0	0	2
Root; k__Bacteria; p__Acidobacteria; c__Acidobacteria; o__Da023_95001	1	0	0	0	0	1	0	0	0	0	0	0	0	0
Root; k__Bacteria; p__Acidobacteria; c__Acidobacteria; o__Da023_96210	1	0	0	0	0	2	0	0	0	0	0	1	0	5
Root; k__Bacteria; p__Acidobacteria; c__Acidobacteria; o__Da023_98172	0	0	0	0	0	0	0	0	0	0	0	0	0	2
Root; k__Bacteria; p__Acidobacteria; c__Acidobacteria; o__Da023_99517	0	0	0	0	0	0	0	0	0	0	0	0	0	1
Root; k__Bacteria; p__Acidobacteria; c__Acidobacteria; o__Da023_None10026	0	0	0	0	0	1	0	0	0	0	0	0	0	0
Root; k__Bacteria; p__Acidobacteria; c__Acidobacteria; o__Da023_None10058	0	0	0	0	0	0	0	0	0	0	0	1	0	0
Root; k__Bacteria; p__Acidobacteria; c__Acidobacteria; o__Da023_None10118	0	0	0	0	1	6	0	0	0	0	0	0	0	1
Root; k__Bacteria; p__Acidobacteria; c__Acidobacteria; o__Da023_None10324	0	0	0	0	0	0	0	0	0	0	0	0	0	3
Root; k__Bacteria; p__Acidobacteria; c__Acidobacteria; o__Da023_None10540	0	0	0	0	0	0	0	0	0	0	0	0	0	1
Root; k__Bacteria; p__Acidobacteria; c__Acidobacteria; o__Da023_None1061	0	0	0	0	0	1	0	0	0	0	0	0	0	0
Root; k__Bacteria; p__Acidobacteria; c__Acidobacteria; o__Da023_None11060	0	0	0	0	0	1	0	0	0	0	0	0	0	0
Root; k__Bacteria; p__Acidobacteria; c__Acidobacteria; o__Da023_None11083	0	0	0	0	0	1	0	0	0	0	0	0	0	0
Root; k__Bacteria; p__Acidobacteria; c__Acidobacteria; o__Da023_None11230	1	0	0	0	0	0	0	0	0	0	0	0	0	0
Root; k__Bacteria; p__Acidobacteria; c__Acidobacteria; o__Da023_None11267	1	0	0	0	0	1	0	0	0	0	0	0	0	0
Root; k__Bacteria; p__Acidobacteria; c__Acidobacteria; o__Da023_None12686	0	0	0	0	0	3	0	0	1	0	0	0	0	0
Root; k__Bacteria; p__Acidobacteria; c__Acidobacteria; o__Da023_None13001	0	0	0	0	0	0	0	0	0	0	0	0	0	1
Root; k__Bacteria; p__Acidobacteria; c__Acidobacteria; o__Da023_None14007	0	0	0	0	0	1	0	0	0	0	0	0	0	0
Root; k__Bacteria; p__Acidobacteria; c__Acidobacteria; o__Da023_None14119	0	0	0	0	0	0	0	0	0	0	0	0	0	1
Root; k__Bacteria; p__Acidobacteria; c__Acidobacteria; o__Da023_None14182	0	0	0	0	0	1	0	0	0	0	0	0	0	0
Root; k__Bacteria; p__Acidobacteria; c__Acidobacteria; o__Da023_None14888	0	0	0	0	0	0	0	0	0	0	1	2	0	0
Root; k__Bacteria; p__Acidobacteria; c__Acidobacteria; o__Da023_None14957	0	0	0	0	0	0	0	0	0	0	0	0	0	1
Root; k__Bacteria; p__Acidobacteria; c__Acidobacteria; o__Da023_None15145	0	0	0	0	0	2	0	1	0	0	0	0	0	0
Root; k__Bacteria; p__Acidobacteria; c__Acidobacteria; o__Da023_None15342	1	0	0	0	0	0	0	0	0	0	0	0	0	0
Root; k__Bacteria; p__Acidobacteria; c__Acidobacteria; o__Da023_None15376	0	0	0	0	0	0	0	0	0	0	0	0	0	3
Root; k__Bacteria; p__Acidobacteria; c__Acidobacteria; o__Da023_None15780	0	0	0	0	0	0	0	0	0	0	0	0	0	5
Root; k__Bacteria; p__Acidobacteria; c__Acidobacteria; o__Da023_None16180	0	0	0	0	0	0	0	0	0	0	0	0	0	3
Root; k__Bacteria; p__Acidobacteria; c__Acidobacteria; o__Da023_None16190	0	0	0	0	0	0	0	0	0	0	0	0	0	1
Root; k__Bacteria; p__Acidobacteria; c__Acidobacteria; o__Da023_None16500	0	0	0	0	0	0	0	0	0	0	0	0	0	7
Root; k__Bacteria; p__Acidobacteria; c__Acidobacteria; o__Da023_None16600	0	0	0	0	0	0	0	0	0	0	0	0	0	1
Root; k__Bacteria; p__Acidobacteria; c__Acidobacteria; o__Da023_None1661	0	0	0	0	0	0	0	0	0	0	0	0	0	1
Root; k__Bacteria; p__Acidobacteria; c__Acidobacteria; o__Da023_None16705	0	0	0	0	0	0	0	0	0	0	0	0	0	6
Root; k__Bacteria; p__Acidobacteria; c__Acidobacteria; o__Da023_None16813	0	0	0	0	0	3	0	0	0	0	0	0	0	0
Root; k__Bacteria; p__Acidobacteria; c__Acidobacteria; o__Da023_None16978	0	0	0	0	0	0	0	0	0	0	0	1	0	0
Root; k__Bacteria; p__Acidobacteria; c__Acidobacteria; o__Da023_None17175	0	0	0	0	1	0	0	0	0	0	0	0	0	0
Root; k__Bacteria; p__Acidobacteria; c__Acidobacteria; o__Da023_None17286	0	0	0	0	0	0	0	0	0	0	0	0	0	3
Root; k__Bacteria; p__Acidobacteria; c__Acidobacteria; o__Da023_None17452	0	0	0	0	0	1	0	0	0	0	0	0	0	0
Root; k__Bacteria; p__Acidobacteria; c__Acidobacteria; o__Da023_None17651	0	0	0	0	0	0	0	0	0	0	0	0	0	9
Root; k__Bacteria; p__Acidobacteria; c__Acidobacteria; o__Da023_None17859	0	2	0	0	0	0	0	0	0	0	0	0	0	0
Root; k__Bacteria; p__Acidobacteria; c__Acidobacteria; o__Da023_None18561	0	0	0	0	0	3	0	0	0	0	0	0	0	0
Root; k__Bacteria; p__Acidobacteria; c__Acidobacteria; o__Da023_None19399	0	0	0	0	0	0	0	0	0	0	0	0	0	5
Root; k__Bacteria; p__Acidobacteria; c__Acidobacteria; o__Da023_None19768	0	0	0	0	0	0	0	0	0	0	0	2	0	0
Root; k__Bacteria; p__Acidobacteria; c__Acidobacteria; o__Da023_None19782	0	0	0	0	0	0	0	0	0	0	0	0	0	4
Root; k__Bacteria; p__Acidobacteria; c__Acidobacteria; o__Da023_None20229	0	0	0	0	0	0	0	0	0	0	0	1	0	0
Root; k__Bacteria; p__Acidobacteria; c__Acidobacteria; o__Da023_None20336	0	0	0	0	0	0	0	0	0	0	0	0	0	3
Root; k__Bacteria; p__Acidobacteria; c__Acidobacteria; o__Da023_None20341	0	0	0	0	0	0	0	1	0	0	0	0	0	0
Root; k__Bacteria; p__Acidobacteria; c__Acidobacteria; o__Da023_None211	0	0	0	0	0	0	0	0	0	0	0	0	0	1
Root; k__Bacteria; p__Acidobacteria; c__Acidobacteria; o__Da023_None21158	0	0	0	0	0	0	0	0	0	0	0	1	0	0
Root; k__Bacteria; p__Acidobacteria; c__Acidobacteria; o__Da023_None21229	0	0	0	0	0	0	0	0	0	0	0	1	0	0
Root; k__Bacteria; p__Acidobacteria; c__Acidobacteria; o__Da023_None21505	0	0	0	0	0	0	0	1	0	0	0	0	0	0
Root; k__Bacteria; p__Acidobacteria; c__Acidobacteria; o__Da023_None21535	0	1	0	0	0	0	0	0	0	0	0	0	0	0
Root; k__Bacteria; p__Acidobacteria; c__Acidobacteria; o__Da023_None21600	0	0	0	0	0	1	0	0	0	0	0	1	0	0
Root; k__Bacteria; p__Acidobacteria; c__Acidobacteria; o__Da023_None22409	0	0	0	0	0	0	0	0	0	0	1	0	0	0
Root; k__Bacteria; p__Acidobacteria; c__Acidobacteria; o__Da023_None22434	0	0	0	0	0	0	0	0	0	0	0	0	0	5
Root; k__Bacteria; p__Acidobacteria; c__Acidobacteria; o__Da023_None22959	0	1	0	0	0	0	0	0	0	0	0	0	0	0
Root; k__Bacteria; p__Acidobacteria; c__Acidobacteria; o__Da023_None22978	0	0	0	0	0	0	0	0	0	0	0	0	0	1
Root; k__Bacteria; p__Acidobacteria; c__Acidobacteria; o__Da023_None23022	0	0	0	0	0	0	0	0	0	0	0	0	0	6
Root; k__Bacteria; p__Acidobacteria; c__Acidobacteria; o__Da023_None23025	0	0	0	0	0	0	0	0	0	0	0	0	0	2
Root; k__Bacteria; p__Acidobacteria; c__Acidobacteria; o__Da023_None23766	0	0	0	0	0	0	0	0	0	0	0	1	0	0
Root; k__Bacteria; p__Acidobacteria; c__Acidobacteria; o__Da023_None23879	0	0	0	0	0	0	0	0	0	0	0	1	0	1
Root; k__Bacteria; p__Acidobacteria; c__Acidobacteria; o__Da023_None23954	0	0	0	0	0	0	0	0	0	0	0	0	0	2
Root; k__Bacteria; p__Acidobacteria; c__Acidobacteria; o__Da023_None24120	0	0	0	0	0	0	0	2	0	0	1	0	0	0
Root; k__Bacteria; p__Acidobacteria; c__Acidobacteria; o__Da023_None24346	0	0	0	0	0	2	0	0	0	0	0	0	1	1
Root; k__Bacteria; p__Acidobacteria; c__Acidobacteria; o__Da023_None24463	0	0	0	0	2	0	0	0	0	0	0	0	0	0
Root; k__Bacteria; p__Acidobacteria; c__Acidobacteria; o__Da023_None24539	0	1	0	0	0	0	0	0	0	0	0	0	0	0
Root; k__Bacteria; p__Acidobacteria; c__Acidobacteria; o__Da023_None25050	0	0	0	0	0	0	0	0	0	0	0	0	0	3
Root; k__Bacteria; p__Acidobacteria; c__Acidobacteria; o__Da023_None2837	0	0	0	0	0	0	0	0	0	0	0	0	0	1
Root; k__Bacteria; p__Acidobacteria; c__Acidobacteria; o__Da023_None3101	0	0	0	0	0	1	0	0	0	0	0	0	0	0
Root; k__Bacteria; p__Acidobacteria; c__Acidobacteria; o__Da023_None3136	0	0	0	0	1	0	0	0	0	0	0	0	0	0
Root; k__Bacteria; p__Acidobacteria; c__Acidobacteria; o__Da023_None3715	0	0	0	0	0	0	0	0	0	0	0	0	0	1
Root; k__Bacteria; p__Acidobacteria; c__Acidobacteria; o__Da023_None3978	0	0	0	0	0	1	0	0	0	0	0	0	0	0
Root; k__Bacteria; p__Acidobacteria; c__Acidobacteria; o__Da023_None4157	0	0	0	0	0	1	0	0	0	0	0	0	0	0
Root; k__Bacteria; p__Acidobacteria; c__Acidobacteria; o__Da023_None4765	0	0	0	0	1	0	0	0	0	0	1	0	0	0
Root; k__Bacteria; p__Acidobacteria; c__Acidobacteria; o__Da023_None4789	0	0	0	0	0	0	0	0	0	0	0	1	0	0
Root; k__Bacteria; p__Acidobacteria; c__Acidobacteria; o__Da023_None5483	0	0	0	0	0	0	0	0	0	0	0	0	1	0
Root; k__Bacteria; p__Acidobacteria; c__Acidobacteria; o__Da023_None5793	0	0	0	0	0	0	0	0	0	0	0	0	0	3
Root; k__Bacteria; p__Acidobacteria; c__Acidobacteria; o__Da023_None6368	0	0	0	0	0	0	0	0	0	0	0	0	0	5
Root; k__Bacteria; p__Acidobacteria; c__Acidobacteria; o__Da023_None639	0	0	0	0	0	0	0	0	0	0	0	0	0	1
Root; k__Bacteria; p__Acidobacteria; c__Acidobacteria; o__Da023_None8357	0	1	0	0	0	0	0	0	0	0	0	0	0	0
Root; k__Bacteria; p__Acidobacteria; c__Acidobacteria; o__Da023_None8554	0	0	0	0	0	2	0	0	0	0	2	2	0	0
Root; k__Bacteria; p__Acidobacteria; c__Acidobacteria; o__Da023_None8712	0	0	0	0	0	0	0	0	0	0	0	0	0	3
Root; k__Bacteria; p__Acidobacteria; c__Acidobacteria; o__Da023_None892	0	0	0	0	0	0	0	0	0	0	0	0	0	1
Root; k__Bacteria; p__Acidobacteria; c__Acidobacteria; o__Da023_None9299	0	0	0	0	0	0	0	0	0	0	0	0	0	1
Root; k__Bacteria; p__Acidobacteria; c__Acidobacteria; o__Da023_None9683	0	0	0	0	0	0	0	0	0	0	0	0	0	2
Root; k__Bacteria; p__Acidobacteria; c__Acidobacteria; o__Da023_None9855	0	0	0	0	0	1	0	0	0	0	0	0	0	2
Root; k__Bacteria; p__Acidobacteria; c__Acidobacteria; o__Da052; f__Uncultured_acidobacteria_bacterium_59595	0	0	0	0	0	0	0	0	0	0	0	0	0	1
Root; k__Bacteria; p__Acidobacteria; c__Acidobacteria; o__Da052; f__Uncultured_bacterium_30338	0	0	0	0	1	0	0	0	0	0	0	0	0	2
Root; k__Bacteria; p__Acidobacteria; c__Acidobacteria; o__Da052; f__Uncultured_bacterium_41440	0	0	0	0	0	0	0	0	0	0	0	0	1	0
Root; k__Bacteria; p__Acidobacteria; c__Acidobacteria; o__Da052; f__Uncultured_bacterium_45071	0	0	0	0	0	0	0	0	0	0	0	0	0	1
Root; k__Bacteria; p__Acidobacteria; c__Acidobacteria; o__Da052; f__Uncultured_bacterium_59709	0	0	0	0	0	0	0	0	0	0	0	0	0	2
Root; k__Bacteria; p__Acidobacteria; c__Acidobacteria; o__Da052; f__Uncultured_forest_soil_bacterium_None2614	0	0	0	0	0	0	0	0	0	0	0	0	0	3
Root; k__Bacteria; p__Acidobacteria; c__Acidobacteria; o__Da052; f__Uncultured_soil_bacterium_None16726	0	0	0	0	0	0	0	0	0	0	0	0	0	1
Root; k__Bacteria; p__Acidobacteria; c__Acidobacteria; o__Da052; f__Uncultured_soil_bacterium_None21347	0	0	0	0	0	0	0	0	0	0	0	0	0	2
Root; k__Bacteria; p__Acidobacteria; c__Acidobacteria; o__Da052_86369	1	0	0	0	0	0	0	0	0	0	0	0	0	0
Root; k__Bacteria; p__Acidobacteria; c__Acidobacteria; o__Ds-100; f__Uncultured_acidobacteriales_bacterium_None2067	0	0	1	0	0	0	0	0	0	0	0	0	0	0
Root; k__Bacteria; p__Acidobacteria; c__Acidobacteria; o__Ds-100; f__Uncultured_bacterium_34446	0	0	0	0	0	1	0	0	0	0	0	0	0	2
Root; k__Bacteria; p__Acidobacteria; c__Acidobacteria; o__Ds-100_None12239	0	0	0	0	0	1	0	0	0	0	0	0	0	0
Root; k__Bacteria; p__Acidobacteria; c__Acidobacteria; o__Ds-100_None15528	0	0	0	0	0	0	0	0	0	0	0	2	0	0
Root; k__Bacteria; p__Acidobacteria; c__Acidobacteria; o__Ds-100_None21777	0	0	0	0	0	0	0	0	0	0	1	0	0	0
Root; k__Bacteria; p__Acidobacteria; c__Acidobacteria; o__Ds-100_None5420	0	0	0	0	0	0	0	0	0	0	0	0	0	2
Root; k__Bacteria; p__Acidobacteria; c__Acidobacteria; o__Elev-16s-1166; f__Uncultured_acidobacterium_sp._3341	0	0	0	0	0	4	0	0	0	0	0	0	0	0
Root; k__Bacteria; p__Acidobacteria; c__Acidobacteria; o__Elev-16s-1166; f__Uncultured_bacterium_54900	0	0	0	0	0	0	0	0	0	0	0	0	0	3
Root; k__Bacteria; p__Acidobacteria; c__Acidobacteria; o__Elev-16s-1166; f__Uncultured_bacterium_57012	0	0	0	0	0	0	0	0	2	0	0	0	0	0
Root; k__Bacteria; p__Acidobacteria; c__Acidobacteria; o__Elev-16s-1166; f__Uncultured_bacterium_62673	0	0	0	0	0	1	0	0	0	0	0	0	0	0
Root; k__Bacteria; p__Acidobacteria; c__Acidobacteria; o__Elev-16s-1166_None16659	0	0	0	0	0	1	0	0	0	0	0	0	0	0
Root; k__Bacteria; p__Acidobacteria; c__Acidobacteria; o__Elev-16s-573; f__Uncultured_acidobacteria_bacterium_19813	0	0	0	0	0	0	0	0	0	0	0	0	0	3
Root; k__Bacteria; p__Acidobacteria; c__Acidobacteria; o__Elev-16s-573; f__Uncultured_bacterium_113720	0	0	0	0	1	0	0	0	0	0	0	0	0	0
Root; k__Bacteria; p__Acidobacteria; c__Acidobacteria; o__Elev-16s-573; f__Uncultured_bacterium_38996	0	0	0	0	0	0	0	0	0	0	0	0	0	1
Root; k__Bacteria; p__Acidobacteria; c__Acidobacteria; o__Elev-16s-573; f__Uncultured_proteobacterium_103662	0	1	0	0	0	0	0	2	2	0	2	0	0	0
Root; k__Bacteria; p__Acidobacteria; c__Acidobacteria; o__Elev-16s-573; f__Uncultured_proteobacterium_None2308	0	0	0	0	0	0	0	0	0	0	0	0	0	1
Root; k__Bacteria; p__Acidobacteria; c__Acidobacteria; o__Jg37-ag-116; f__Uncultured_bacterium_72033	1	0	0	0	0	0	0	0	0	0	0	0	0	0
Root; k__Bacteria; p__Acidobacteria; c__Acidobacteria; o__Jg37-ag-116; f__Uncultured_bacterium_None11866	0	0	0	0	0	0	0	0	0	0	0	0	0	1
Root; k__Bacteria; p__Acidobacteria; c__Acidobacteria; o__Jg37-ag-116; f__Uncultured_bacterium_None6423	1	0	0	0	0	0	0	0	0	0	0	0	0	0
Root; k__Bacteria; p__Acidobacteria; c__Acidobacteria; o__Jg37-ag-116_None7497	0	0	0	0	0	0	0	0	0	0	0	0	0	2
Root; k__Bacteria; p__Acidobacteria; c__Acidobacteria; o__Jh-whs99; f__Uncultured_bacterium_None382	0	0	0	0	0	1	0	0	0	0	0	0	0	0
Root; k__Bacteria; p__Acidobacteria; c__Acidobacteria; o__Kf-jg30-18; f__Uncultured_bacterium_None20595	0	0	0	0	1	0	0	0	0	0	0	0	0	0
Root; k__Bacteria; p__Acidobacteria; c__Acidobacteria; o__Order_incertae_sedis; f__Family_incertae_sedis_107188	0	0	0	0	0	0	0	0	0	0	0	1	0	0
Root; k__Bacteria; p__Acidobacteria; c__Acidobacteria; o__Order_incertae_sedis; f__Family_incertae_sedis_107626	0	1	0	0	0	0	0	0	0	0	0	0	0	0
Root; k__Bacteria; p__Acidobacteria; c__Acidobacteria; o__Order_incertae_sedis; f__Family_incertae_sedis_108469	0	3	0	0	0	2	0	0	2	0	0	0	0	0
Root; k__Bacteria; p__Acidobacteria; c__Acidobacteria; o__Order_incertae_sedis; f__Family_incertae_sedis_22109	0	0	0	0	0	0	0	0	0	0	0	0	0	2
Root; k__Bacteria; p__Acidobacteria; c__Acidobacteria; o__Order_incertae_sedis; f__Family_incertae_sedis_34755	0	0	0	0	0	0	0	1	0	0	0	0	0	1
Root; k__Bacteria; p__Acidobacteria; c__Acidobacteria; o__Order_incertae_sedis; f__Family_incertae_sedis_46652	0	0	0	0	0	1	0	0	0	0	0	0	0	0
Root; k__Bacteria; p__Acidobacteria; c__Acidobacteria; o__Order_incertae_sedis; f__Family_incertae_sedis_48886	0	0	2	1	1	0	1	0	0	0	2	0	0	0
Root; k__Bacteria; p__Acidobacteria; c__Acidobacteria; o__Order_incertae_sedis; f__Family_incertae_sedis_63539	0	1	0	0	0	1	0	0	0	0	0	0	0	0
Root; k__Bacteria; p__Acidobacteria; c__Acidobacteria; o__Order_incertae_sedis; f__Family_incertae_sedis_78900	0	0	0	0	0	0	0	0	0	0	0	1	0	0
Root; k__Bacteria; p__Acidobacteria; c__Acidobacteria; o__Order_incertae_sedis; f__Family_incertae_sedis_85755	0	0	0	0	0	1	0	0	0	0	0	0	0	0
Root; k__Bacteria; p__Acidobacteria; c__Acidobacteria; o__Order_incertae_sedis; f__Family_incertae_sedis_90760	0	0	0	0	0	0	0	1	0	0	0	0	0	0
Root; k__Bacteria; p__Acidobacteria; c__Acidobacteria; o__Order_incertae_sedis; f__Family_incertae_sedis_93783	0	0	0	0	0	0	0	0	0	0	2	3	0	0
Root; k__Bacteria; p__Acidobacteria; c__Acidobacteria; o__Order_incertae_sedis; f__Family_incertae_sedis_97202	0	0	0	0	0	0	0	0	0	0	0	2	0	0
Root; k__Bacteria; p__Acidobacteria; c__Acidobacteria; o__Order_incertae_sedis; f__Family_incertae_sedis_98836	0	0	0	0	1	0	0	0	0	0	0	0	0	0
Root; k__Bacteria; p__Acidobacteria; c__Acidobacteria; o__Order_incertae_sedis; f__Family_incertae_sedis_None11799	0	0	0	0	0	0	0	1	0	0	0	0	0	2
Root; k__Bacteria; p__Acidobacteria; c__Acidobacteria; o__Order_incertae_sedis; f__Family_incertae_sedis_None16077	0	1	0	0	0	5	0	2	0	0	1	1	0	0
Root; k__Bacteria; p__Acidobacteria; c__Acidobacteria; o__Order_incertae_sedis; f__Family_incertae_sedis_None17276	0	0	0	0	0	1	0	0	0	0	0	0	0	0
Root; k__Bacteria; p__Acidobacteria; c__Acidobacteria; o__Order_incertae_sedis; f__Family_incertae_sedis_None18859	0	0	0	0	0	0	0	0	0	0	0	0	0	2
Root; k__Bacteria; p__Acidobacteria; c__Acidobacteria; o__Order_incertae_sedis; f__Family_incertae_sedis_None19428	2	0	0	0	0	0	0	0	0	0	0	0	0	0
Root; k__Bacteria; p__Acidobacteria; c__Acidobacteria; o__Order_incertae_sedis; f__Family_incertae_sedis_None22178	0	0	0	0	0	2	0	0	0	0	0	0	0	0
Root; k__Bacteria; p__Acidobacteria; c__Acidobacteria; o__Order_incertae_sedis; f__Family_incertae_sedis_None24544	0	0	0	0	0	1	0	0	0	0	0	0	0	0
Root; k__Bacteria; p__Acidobacteria; c__Acidobacteria; o__Order_incertae_sedis; f__Family_incertae_sedis_None2516	0	0	0	0	0	0	0	0	0	0	0	1	0	0
Root; k__Bacteria; p__Acidobacteria; c__Acidobacteria; o__Order_incertae_sedis; f__Family_incertae_sedis_None6677	0	0	0	0	0	1	0	0	0	0	0	0	0	0
Root; k__Bacteria; p__Acidobacteria; c__Acidobacteria; o__Order_incertae_sedis; f__Family_incertae_sedis_None8494	0	0	0	0	1	0	0	0	0	0	0	0	0	0
Root; k__Bacteria; p__Acidobacteria; c__Acidobacteria; o__Pauc26f; f__Uncultured_acidobacteriaceae_bacterium_84406	0	0	0	0	0	0	0	0	0	0	0	0	0	4
Root; k__Bacteria; p__Acidobacteria; c__Acidobacteria; o__Rb41; f__Uncultured_acidobacteria_bacterium_104555	0	2	0	0	0	0	0	0	0	0	0	0	0	0
Root; k__Bacteria; p__Acidobacteria; c__Acidobacteria; o__Rb41; f__Uncultured_acidobacteria_bacterium_49868	0	0	0	0	0	0	0	0	1	0	0	0	0	0
Root; k__Bacteria; p__Acidobacteria; c__Acidobacteria; o__Rb41; f__Uncultured_acidobacteriales_bacterium_10769	0	0	0	0	0	1	0	0	0	0	0	0	0	3
Root; k__Bacteria; p__Acidobacteria; c__Acidobacteria; o__Rb41; f__Uncultured_acidobacterium_sp._111947	0	0	0	0	0	0	0	0	0	0	0	0	0	1
Root; k__Bacteria; p__Acidobacteria; c__Acidobacteria; o__Rb41; f__Uncultured_acidobacterium_sp._None1599	0	0	0	0	0	0	0	0	0	0	0	0	0	1
Root; k__Bacteria; p__Acidobacteria; c__Acidobacteria; o__Rb41; f__Uncultured_bacterium_103411	0	0	0	0	0	0	0	0	0	0	0	0	0	1
Root; k__Bacteria; p__Acidobacteria; c__Acidobacteria; o__Rb41; f__Uncultured_bacterium_64773	0	0	0	0	0	0	0	0	0	0	0	1	0	0
Root; k__Bacteria; p__Acidobacteria; c__Acidobacteria; o__Rb41; f__Uncultured_bacterium_65525	0	0	0	0	0	1	0	0	0	0	0	0	0	0
Root; k__Bacteria; p__Acidobacteria; c__Acidobacteria; o__Rb41; f__Uncultured_bacterium_78988	0	0	0	0	0	0	0	0	0	0	0	0	0	1
Root; k__Bacteria; p__Acidobacteria; c__Acidobacteria; o__Rb41; f__Uncultured_bacterium_99644	0	0	0	0	0	1	0	0	0	0	0	0	0	0
Root; k__Bacteria; p__Acidobacteria; c__Acidobacteria; o__Rb41; f__Uncultured_bacterium_None22720	0	0	0	0	0	0	0	2	0	0	0	0	0	0
Root; k__Bacteria; p__Acidobacteria; c__Acidobacteria; o__Rb41_34965	0	0	0	0	0	0	0	0	0	0	0	0	0	1
Root; k__Bacteria; p__Acidobacteria; c__Acidobacteria; o__Rb41_9009	0	0	0	0	0	0	0	0	0	0	0	0	0	3
Root; k__Bacteria; p__Acidobacteria; c__Acidobacteria; o__Rb41_None10165	0	0	0	0	1	0	0	0	0	0	0	0	0	0
Root; k__Bacteria; p__Acidobacteria; c__Acidobacteria; o__Rb41_None12103	0	0	0	0	0	0	0	0	0	0	0	0	0	2
Root; k__Bacteria; p__Acidobacteria; c__Acidobacteria; o__S035; f__Uncultured_bacterium_83782	0	0	0	0	0	3	0	0	0	0	0	0	0	0
Root; k__Bacteria; p__Acidobacteria; c__Acidobacteria; o__S035; f__Uncultured_bacterium_None23096	0	0	0	0	0	1	0	0	0	0	0	0	0	0
Root; k__Bacteria; p__Acidobacteria; c__Acidobacteria; o__S035; f__Uncultured_prokaryote_None8191	0	0	0	0	0	0	0	0	0	0	0	0	1	0
Root; k__Bacteria; p__Acidobacteria; c__Acidobacteria; o__S035; f__Uncultured_prokaryote_None8740	0	0	0	0	0	0	0	0	0	0	0	0	1	0
Root; k__Bacteria; p__Acidobacteria; c__Acidobacteria; o__S035_None10265	0	1	0	0	0	0	0	0	0	0	0	0	0	0
Root; k__Bacteria; p__Acidobacteria; c__Acidobacteria; o__S035_None3119	1	0	0	0	0	0	0	0	0	0	0	0	0	0
Root; k__Bacteria; p__Acidobacteria; c__Acidobacteria; o__S035_None6236	0	0	0	0	0	0	0	0	0	0	2	0	0	0
Root; k__Bacteria; p__Acidobacteria; c__Acidobacteria; o__Sja-149; f__Uncultured_acidobacteriaceae_bacterium_25109	0	0	0	0	0	3	0	0	0	0	0	0	0	0
Root; k__Bacteria; p__Acidobacteria; c__Acidobacteria; o__Sja-149; f__Uncultured_bacterium_15335	0	0	0	0	0	0	0	0	0	1	1	1	0	0
Root; k__Bacteria; p__Acidobacteria; c__Acidobacteria; o__Sja-149; f__Uncultured_bacterium_18553	0	0	0	0	0	2	0	4	0	0	0	1	0	0
Root; k__Bacteria; p__Acidobacteria; c__Acidobacteria; o__Sja-149; f__Uncultured_bacterium_2728	0	0	0	0	0	1	0	0	0	0	0	0	0	0
Root; k__Bacteria; p__Acidobacteria; c__Acidobacteria; o__Sja-149; f__Uncultured_bacterium_48825	0	0	0	0	0	0	0	0	0	0	0	1	0	0
Root; k__Bacteria; p__Acidobacteria; c__Acidobacteria; o__Sja-149; f__Uncultured_bacterium_70804	0	0	0	0	0	0	0	0	0	0	0	0	0	1
Root; k__Bacteria; p__Acidobacteria; c__Acidobacteria; o__Sja-149; f__Uncultured_bacterium_76683	0	0	0	0	0	2	0	0	0	0	0	0	0	0
Root; k__Bacteria; p__Acidobacteria; c__Acidobacteria; o__Sja-149; f__Uncultured_bacterium_78857	0	0	0	0	0	0	0	0	0	0	0	0	0	2
Root; k__Bacteria; p__Acidobacteria; c__Acidobacteria; o__Sja-149; f__Uncultured_bacterium_82997	1	0	0	0	0	0	0	0	0	0	0	0	0	0
Root; k__Bacteria; p__Acidobacteria; c__Acidobacteria; o__Sja-149; f__Uncultured_bacterium_88089	0	0	0	0	1	0	0	0	0	0	0	0	0	0
Root; k__Bacteria; p__Acidobacteria; c__Acidobacteria; o__Sja-149; f__Uncultured_bacterium_None12766	0	0	1	0	0	8	0	0	0	0	0	1	0	0
Root; k__Bacteria; p__Acidobacteria; c__Acidobacteria; o__Sja-149; f__Uncultured_bacterium_None18672	0	0	0	0	0	0	0	0	0	0	0	0	0	2
Root; k__Bacteria; p__Acidobacteria; c__Acidobacteria; o__Sja-149; f__Uncultured_bacterium_None9316	0	0	0	0	0	0	0	0	0	0	0	3	0	0
Root; k__Bacteria; p__Acidobacteria; c__Acidobacteria; o__Sja-149; f__Uncultured_bacterium_sja-149_69524	0	0	0	0	0	0	0	0	0	0	0	3	0	0
Root; k__Bacteria; p__Acidobacteria; c__Acidobacteria_90384	0	0	0	0	0	0	0	0	0	0	0	0	0	8
Root; k__Bacteria; p__Acidobacteria; c__Acidobacteria_None13076	0	0	0	0	0	0	0	1	0	0	0	0	0	0
Root; k__Bacteria; p__Acidobacteria; c__Acidobacteria_None13234	0	0	0	0	0	4	0	0	0	0	0	0	0	1
Root; k__Bacteria; p__Acidobacteria; c__Acidobacteria_None15359	0	0	0	0	0	2	0	0	0	0	0	0	0	0
Root; k__Bacteria; p__Acidobacteria; c__Acidobacteria_None16322	0	0	0	0	0	1	0	0	0	0	0	0	0	0
Root; k__Bacteria; p__Acidobacteria; c__Acidobacteria_None17014	0	0	0	0	0	1	0	0	0	0	0	0	0	0
Root; k__Bacteria; p__Acidobacteria; c__Acidobacteria_None18744	0	0	0	0	0	0	0	0	0	0	0	0	1	0
Root; k__Bacteria; p__Acidobacteria; c__Acidobacteria_None1888	0	0	0	0	0	1	0	0	0	0	0	0	0	0
Root; k__Bacteria; p__Acidobacteria; c__Acidobacteria_None1941	0	0	0	0	0	0	0	2	0	0	0	2	0	0
Root; k__Bacteria; p__Acidobacteria; c__Acidobacteria_None22430	0	0	0	0	0	0	0	1	0	0	0	0	0	0
Root; k__Bacteria; p__Acidobacteria; c__Acidobacteria_None22842	0	0	0	0	1	0	0	0	0	0	0	0	0	0
Root; k__Bacteria; p__Acidobacteria; c__Acidobacteria_None22857	0	0	0	0	0	0	0	0	0	0	0	0	0	1
Root; k__Bacteria; p__Acidobacteria; c__Acidobacteria_None23523	0	0	0	0	0	0	0	0	0	0	0	2	0	0
Root; k__Bacteria; p__Acidobacteria; c__Acidobacteria_None24512	0	0	0	0	0	0	0	0	0	0	0	1	0	0
Root; k__Bacteria; p__Acidobacteria; c__Acidobacteria_None3586	0	0	0	0	0	1	0	0	0	0	0	0	0	0
Root; k__Bacteria; p__Acidobacteria; c__Acidobacteria_None4796	0	0	0	0	0	0	0	0	0	0	1	0	0	0
Root; k__Bacteria; p__Acidobacteria; c__Acidobacteria_None6674	0	0	0	0	0	0	0	0	0	0	0	1	0	0
Root; k__Bacteria; p__Acidobacteria; c__Acidobacteria_None9989	0	0	0	0	0	0	0	0	0	0	1	0	0	0
Root; k__Bacteria; p__Acidobacteria; c__Holophagae; o__32-20; f__Uncultured_bacterium_74666	2	0	0	0	0	0	0	0	0	0	0	0	0	3
Root; k__Bacteria; p__Acidobacteria; c__Holophagae; o__32-20; f__Uncultured_bacterium_74825	0	0	0	0	0	0	0	0	0	0	0	0	0	2
Root; k__Bacteria; p__Acidobacteria; c__Holophagae; o__32-20; f__Uncultured_bacterium_None17622	0	0	0	0	0	1	0	0	0	0	0	0	0	0
Root; k__Bacteria; p__Acidobacteria; c__Holophagae; o__32-20; f__Uncultured_bacterium_None20589	0	0	0	0	0	0	0	0	0	0	2	0	0	0
Root; k__Bacteria; p__Acidobacteria; c__Holophagae; o__43f-1404r; f__Uncultured_bacterium_47911	0	0	0	0	0	0	0	0	0	0	2	0	0	0
Root; k__Bacteria; p__Acidobacteria; c__Holophagae; o__43f-1404r; f__Uncultured_bacterium_81689	0	0	0	0	0	0	0	0	0	0	0	0	0	2
Root; k__Bacteria; p__Acidobacteria; c__Holophagae; o__43f-1404r; f__Uncultured_bacterium_83422	0	0	0	0	1	0	0	0	0	0	0	0	0	0
Root; k__Bacteria; p__Acidobacteria; c__Holophagae; o__43f-1404r; f__Uncultured_bacterium_89034	0	0	0	0	0	0	0	0	0	0	0	0	0	1
Root; k__Bacteria; p__Acidobacteria; c__Holophagae; o__43f-1404r; f__Uncultured_bacterium_None10874	0	0	0	0	0	0	0	0	0	0	2	0	0	1
Root; k__Bacteria; p__Acidobacteria; c__Holophagae; o__43f-1404r; f__Uncultured_bacterium_None11159	0	0	0	0	0	0	0	0	0	0	0	0	0	1
Root; k__Bacteria; p__Acidobacteria; c__Holophagae; o__43f-1404r; f__Uncultured_bacterium_None14722	0	0	0	0	0	1	0	0	0	0	0	0	0	0
Root; k__Bacteria; p__Acidobacteria; c__Holophagae; o__43f-1404r; f__Uncultured_bacterium_None16984	0	0	0	0	0	0	0	0	0	0	0	0	0	3
Root; k__Bacteria; p__Acidobacteria; c__Holophagae; o__43f-1404r; f__Uncultured_bacterium_None17106	0	1	0	0	0	0	0	0	0	0	0	0	0	0
Root; k__Bacteria; p__Acidobacteria; c__Holophagae; o__43f-1404r; f__Uncultured_bacterium_None19553	0	0	1	0	0	0	0	0	0	0	0	0	0	0
Root; k__Bacteria; p__Acidobacteria; c__Holophagae; o__43f-1404r; f__Uncultured_bacterium_None19982	0	0	0	0	1	0	0	0	0	0	0	0	0	0
Root; k__Bacteria; p__Acidobacteria; c__Holophagae; o__43f-1404r; f__Uncultured_bacterium_None21562	0	0	1	0	0	1	0	0	0	0	0	0	0	0
Root; k__Bacteria; p__Acidobacteria; c__Holophagae; o__43f-1404r; f__Uncultured_bacterium_None2179	0	0	0	0	0	1	0	0	0	0	0	0	0	0
Root; k__Bacteria; p__Acidobacteria; c__Holophagae; o__43f-1404r; f__Uncultured_bacterium_None22251	0	0	0	0	0	0	0	0	0	0	1	0	0	0
Root; k__Bacteria; p__Acidobacteria; c__Holophagae; o__43f-1404r; f__Uncultured_bacterium_None22958	0	0	0	0	0	4	0	0	0	0	0	0	0	0
Root; k__Bacteria; p__Acidobacteria; c__Holophagae; o__43f-1404r; f__Uncultured_bacterium_None399	0	0	0	0	0	0	0	0	0	0	0	0	0	3
Root; k__Bacteria; p__Acidobacteria; c__Holophagae; o__43f-1404r; f__Uncultured_bacterium_None4844	0	0	0	0	0	0	0	0	0	0	0	0	0	5
Root; k__Bacteria; p__Acidobacteria; c__Holophagae; o__43f-1404r; f__Uncultured_bacterium_None5350	0	0	0	0	0	0	0	0	0	0	0	0	0	3
Root; k__Bacteria; p__Acidobacteria; c__Holophagae; o__43f-1404r; f__Uncultured_bacterium_None8257	1	0	0	0	0	0	0	0	0	0	0	0	0	0
Root; k__Bacteria; p__Acidobacteria; c__Holophagae; o__43f-1404r; f__Uncultured_bacterium_None9169	0	0	0	0	0	3	0	0	0	0	0	0	0	0
Root; k__Bacteria; p__Acidobacteria; c__Holophagae; o__43f-1404r_None10435	0	0	0	0	0	1	0	0	0	0	0	0	0	3
Root; k__Bacteria; p__Acidobacteria; c__Holophagae; o__43f-1404r_None10834	0	0	0	0	1	0	0	0	0	0	0	0	0	0
Root; k__Bacteria; p__Acidobacteria; c__Holophagae; o__43f-1404r_None16285	0	0	0	0	0	0	0	0	0	0	0	0	0	1
Root; k__Bacteria; p__Acidobacteria; c__Holophagae; o__43f-1404r_None16602	0	0	0	0	0	1	0	0	0	0	0	0	0	0
Root; k__Bacteria; p__Acidobacteria; c__Holophagae; o__43f-1404r_None16929	0	0	0	0	0	1	0	0	0	0	0	0	0	0
Root; k__Bacteria; p__Acidobacteria; c__Holophagae; o__43f-1404r_None19207	0	0	1	0	0	0	0	0	0	0	0	0	0	0
Root; k__Bacteria; p__Acidobacteria; c__Holophagae; o__43f-1404r_None20496	0	0	0	0	0	6	0	0	0	0	0	0	0	0
Root; k__Bacteria; p__Acidobacteria; c__Holophagae; o__43f-1404r_None2474	0	0	0	0	0	0	0	1	0	0	0	0	0	6
Root; k__Bacteria; p__Acidobacteria; c__Holophagae; o__43f-1404r_None4935	0	0	0	0	0	1	0	0	0	0	0	0	0	0
Root; k__Bacteria; p__Acidobacteria; c__Holophagae; o__43f-1404r_None5825	0	0	0	0	0	1	0	0	0	0	0	0	0	0
Root; k__Bacteria; p__Acidobacteria; c__Holophagae; o__Ca002_None1846	0	0	0	0	0	0	0	0	0	0	0	0	0	2
Root; k__Bacteria; p__Acidobacteria; c__Holophagae; o__Ca002_None20832	0	0	0	0	0	0	0	0	0	0	0	0	0	2
Root; k__Bacteria; p__Acidobacteria; c__Holophagae; o__Ca002_None6024	0	0	0	0	0	0	0	0	0	0	0	0	1	4
Root; k__Bacteria; p__Acidobacteria; c__Holophagae; o__Elev-16s-816; f__Uncultured_bacterium_91371	0	0	0	0	0	0	0	0	0	0	0	0	0	2
Root; k__Bacteria; p__Acidobacteria; c__Holophagae; o__Fw34_None3322	0	0	0	0	2	0	0	0	0	0	0	0	0	0
Root; k__Bacteria; p__Acidobacteria; c__Holophagae; o__Holophagales; f__Holophagaceae_103653	0	0	0	0	0	0	0	0	0	0	0	0	0	1
Root; k__Bacteria; p__Acidobacteria; c__Holophagae; o__Holophagales; f__Holophagaceae_11163	0	0	0	0	0	0	1	0	0	0	0	0	0	0
Root; k__Bacteria; p__Acidobacteria; c__Holophagae; o__Holophagales; f__Holophagaceae_15628	0	0	0	0	0	0	0	0	0	0	0	1	0	0
Root; k__Bacteria; p__Acidobacteria; c__Holophagae; o__Holophagales; f__Holophagaceae_17495	1	0	0	0	0	0	0	0	0	0	0	0	0	6
Root; k__Bacteria; p__Acidobacteria; c__Holophagae; o__Holophagales; f__Holophagaceae_2230	0	0	0	0	0	0	0	0	0	0	0	0	0	5
Root; k__Bacteria; p__Acidobacteria; c__Holophagae; o__Holophagales; f__Holophagaceae_41701	0	0	0	0	0	0	0	0	0	0	0	2	0	0
Root; k__Bacteria; p__Acidobacteria; c__Holophagae; o__Holophagales; f__Holophagaceae_51981	0	0	0	0	0	0	0	0	0	0	0	0	0	6
Root; k__Bacteria; p__Acidobacteria; c__Holophagae; o__Holophagales; f__Holophagaceae_52409	0	0	0	0	0	0	0	0	0	0	0	0	0	2
Root; k__Bacteria; p__Acidobacteria; c__Holophagae; o__Holophagales; f__Holophagaceae_55724	0	0	0	0	0	0	0	0	0	0	0	0	0	1
Root; k__Bacteria; p__Acidobacteria; c__Holophagae; o__Holophagales; f__Holophagaceae_61171	0	0	0	0	0	0	0	0	0	0	0	0	0	1
Root; k__Bacteria; p__Acidobacteria; c__Holophagae; o__Holophagales; f__Holophagaceae_81858	0	0	0	0	0	0	0	0	0	0	0	1	0	0
Root; k__Bacteria; p__Acidobacteria; c__Holophagae; o__Holophagales; f__Holophagaceae_82330	0	0	0	0	0	0	0	0	0	0	0	0	0	3
Root; k__Bacteria; p__Acidobacteria; c__Holophagae; o__Holophagales; f__Holophagaceae_83760	0	0	0	0	0	1	0	0	0	0	0	0	0	8
Root; k__Bacteria; p__Acidobacteria; c__Holophagae; o__Holophagales; f__Holophagaceae_94533	0	0	0	0	0	0	0	0	0	0	0	1	0	6
Root; k__Bacteria; p__Acidobacteria; c__Holophagae; o__Holophagales; f__Holophagaceae_None10079	1	0	0	0	0	0	0	0	0	0	0	0	0	0
Root; k__Bacteria; p__Acidobacteria; c__Holophagae; o__Holophagales; f__Holophagaceae_None1183	0	0	0	0	0	1	0	0	0	0	0	0	0	0
Root; k__Bacteria; p__Acidobacteria; c__Holophagae; o__Holophagales; f__Holophagaceae_None12618	0	0	0	0	0	0	0	0	0	0	0	0	0	1
Root; k__Bacteria; p__Acidobacteria; c__Holophagae; o__Holophagales; f__Holophagaceae_None12702	0	0	0	0	0	4	0	0	0	0	0	0	0	2
Root; k__Bacteria; p__Acidobacteria; c__Holophagae; o__Holophagales; f__Holophagaceae_None12773	0	0	0	0	0	0	0	0	0	0	0	0	0	2
Root; k__Bacteria; p__Acidobacteria; c__Holophagae; o__Holophagales; f__Holophagaceae_None12790	0	0	0	0	2	0	0	0	0	0	0	0	0	0
Root; k__Bacteria; p__Acidobacteria; c__Holophagae; o__Holophagales; f__Holophagaceae_None12989	0	0	0	0	0	0	0	0	0	0	0	0	0	1
Root; k__Bacteria; p__Acidobacteria; c__Holophagae; o__Holophagales; f__Holophagaceae_None13328	0	0	0	0	0	1	0	0	0	0	0	0	0	0
Root; k__Bacteria; p__Acidobacteria; c__Holophagae; o__Holophagales; f__Holophagaceae_None13449	0	0	0	0	0	0	0	0	0	0	0	0	0	2
Root; k__Bacteria; p__Acidobacteria; c__Holophagae; o__Holophagales; f__Holophagaceae_None14542	0	1	0	0	0	0	0	0	0	0	0	0	0	0
Root; k__Bacteria; p__Acidobacteria; c__Holophagae; o__Holophagales; f__Holophagaceae_None15018	0	0	0	0	0	0	0	0	0	0	0	0	0	1
Root; k__Bacteria; p__Acidobacteria; c__Holophagae; o__Holophagales; f__Holophagaceae_None16356	0	0	0	0	0	1	0	0	0	0	0	0	0	0
Root; k__Bacteria; p__Acidobacteria; c__Holophagae; o__Holophagales; f__Holophagaceae_None16457	0	0	0	1	0	0	0	0	0	0	0	1	0	0
Root; k__Bacteria; p__Acidobacteria; c__Holophagae; o__Holophagales; f__Holophagaceae_None16625	0	0	0	0	0	1	0	0	0	0	0	0	0	0
Root; k__Bacteria; p__Acidobacteria; c__Holophagae; o__Holophagales; f__Holophagaceae_None16643	0	0	0	0	0	0	0	0	0	0	0	0	0	2
Root; k__Bacteria; p__Acidobacteria; c__Holophagae; o__Holophagales; f__Holophagaceae_None16950	0	0	0	0	0	0	0	0	0	0	0	0	0	1
Root; k__Bacteria; p__Acidobacteria; c__Holophagae; o__Holophagales; f__Holophagaceae_None17693	0	0	0	0	0	0	0	0	1	0	0	0	0	0
Root; k__Bacteria; p__Acidobacteria; c__Holophagae; o__Holophagales; f__Holophagaceae_None1808	0	0	0	0	1	0	0	0	0	0	0	0	0	0
Root; k__Bacteria; p__Acidobacteria; c__Holophagae; o__Holophagales; f__Holophagaceae_None1836	0	0	0	0	0	0	0	0	0	0	0	0	0	3
Root; k__Bacteria; p__Acidobacteria; c__Holophagae; o__Holophagales; f__Holophagaceae_None18916	0	0	0	0	0	0	0	0	0	0	0	3	0	5
Root; k__Bacteria; p__Acidobacteria; c__Holophagae; o__Holophagales; f__Holophagaceae_None19107	0	0	0	0	0	0	0	0	0	0	0	1	0	0
Root; k__Bacteria; p__Acidobacteria; c__Holophagae; o__Holophagales; f__Holophagaceae_None20272	0	0	0	0	0	0	0	0	0	0	0	0	1	0
Root; k__Bacteria; p__Acidobacteria; c__Holophagae; o__Holophagales; f__Holophagaceae_None20318	0	0	0	0	0	0	0	1	0	0	0	0	0	0
Root; k__Bacteria; p__Acidobacteria; c__Holophagae; o__Holophagales; f__Holophagaceae_None20625	0	0	0	0	0	1	0	0	0	0	0	0	0	1
Root; k__Bacteria; p__Acidobacteria; c__Holophagae; o__Holophagales; f__Holophagaceae_None21030	0	0	0	0	0	0	0	0	0	0	0	0	0	4
Root; k__Bacteria; p__Acidobacteria; c__Holophagae; o__Holophagales; f__Holophagaceae_None21148	0	0	0	0	0	0	0	0	0	0	0	0	0	1
Root; k__Bacteria; p__Acidobacteria; c__Holophagae; o__Holophagales; f__Holophagaceae_None21259	0	0	0	0	0	0	0	0	0	0	0	0	0	1
Root; k__Bacteria; p__Acidobacteria; c__Holophagae; o__Holophagales; f__Holophagaceae_None21274	0	0	0	0	0	0	0	0	0	0	0	0	0	3
Root; k__Bacteria; p__Acidobacteria; c__Holophagae; o__Holophagales; f__Holophagaceae_None21912	0	0	0	0	1	0	0	0	0	0	0	0	0	0
Root; k__Bacteria; p__Acidobacteria; c__Holophagae; o__Holophagales; f__Holophagaceae_None25165	0	0	0	0	0	0	0	0	0	0	0	0	0	1
Root; k__Bacteria; p__Acidobacteria; c__Holophagae; o__Holophagales; f__Holophagaceae_None25440	0	0	0	0	0	0	0	0	0	0	0	0	0	3
Root; k__Bacteria; p__Acidobacteria; c__Holophagae; o__Holophagales; f__Holophagaceae_None2629	0	0	0	0	0	4	0	0	0	0	0	0	0	3
Root; k__Bacteria; p__Acidobacteria; c__Holophagae; o__Holophagales; f__Holophagaceae_None2743	0	0	0	0	0	2	0	0	0	0	0	9	0	0
Root; k__Bacteria; p__Acidobacteria; c__Holophagae; o__Holophagales; f__Holophagaceae_None3237	0	0	0	0	0	4	0	0	0	0	0	0	0	0
Root; k__Bacteria; p__Acidobacteria; c__Holophagae; o__Holophagales; f__Holophagaceae_None4893	0	0	0	0	0	1	0	0	0	0	0	1	0	0
Root; k__Bacteria; p__Acidobacteria; c__Holophagae; o__Holophagales; f__Holophagaceae_None507	0	0	0	0	0	3	0	0	0	0	0	0	0	0
Root; k__Bacteria; p__Acidobacteria; c__Holophagae; o__Holophagales; f__Holophagaceae_None5903	0	0	0	0	0	5	0	0	0	0	0	0	0	0
Root; k__Bacteria; p__Acidobacteria; c__Holophagae; o__Holophagales; f__Holophagaceae_None6157	0	0	0	0	0	1	0	0	0	0	0	0	0	0
Root; k__Bacteria; p__Acidobacteria; c__Holophagae; o__Holophagales; f__Holophagaceae_None6607	0	0	0	0	0	1	0	0	0	0	0	0	0	0
Root; k__Bacteria; p__Acidobacteria; c__Holophagae; o__Holophagales; f__Holophagaceae_None6760	0	0	0	0	0	0	0	0	0	0	0	0	0	5
Root; k__Bacteria; p__Acidobacteria; c__Holophagae; o__Holophagales; f__Holophagaceae_None7651	1	0	0	0	0	0	0	0	0	0	0	0	0	0
Root; k__Bacteria; p__Acidobacteria; c__Holophagae; o__Holophagales; f__Holophagaceae_None7686	0	0	0	0	0	0	0	0	0	0	0	1	0	0
Root; k__Bacteria; p__Acidobacteria; c__Holophagae; o__Holophagales; f__Holophagaceae_None7916	0	0	0	0	0	0	0	0	0	0	0	0	0	1
Root; k__Bacteria; p__Acidobacteria; c__Holophagae; o__Holophagales; f__Holophagaceae_None8084	0	1	0	0	0	0	0	0	0	0	0	0	0	0
Root; k__Bacteria; p__Acidobacteria; c__Holophagae; o__Holophagales; f__Holophagaceae_None8249	0	0	0	0	0	1	0	0	0	0	0	0	0	0
Root; k__Bacteria; p__Acidobacteria; c__Holophagae; o__Holophagales; f__Holophagaceae_None856	0	0	0	0	0	0	0	0	0	0	0	3	0	0
Root; k__Bacteria; p__Acidobacteria; c__Holophagae; o__Holophagales; f__Holophagaceae_None9479	0	0	0	0	0	0	0	0	0	0	0	1	0	0
Root; k__Bacteria; p__Acidobacteria; c__Holophagae; o__Holophagales; f__Holophagaceae_None949	0	0	0	0	0	1	0	0	0	0	0	0	0	0
Root; k__Bacteria; p__Acidobacteria; c__Holophagae; o__Holophagales; f__Holophagaceae_None9734	0	0	0	0	0	2	0	0	0	0	0	0	0	0
Root; k__Bacteria; p__Acidobacteria; c__Holophagae; o__Holophagales; f__Holophagaceae_None9760	0	0	0	0	0	0	0	0	0	0	0	1	0	0
Root; k__Bacteria; p__Acidobacteria; c__Holophagae; o__Iii1-8; f__Uncultured_acidobacteria_bacterium_64759	0	0	0	0	0	0	0	0	0	0	0	1	0	0
Root; k__Bacteria; p__Acidobacteria; c__Holophagae; o__Iii1-8; f__Uncultured_acidobacterium_sp._18736	0	0	0	0	2	0	0	0	0	0	0	0	0	0
Root; k__Bacteria; p__Acidobacteria; c__Holophagae; o__Iii1-8; f__Uncultured_acidobacterium_sp._80356	1	0	0	0	1	3	0	0	0	0	0	0	0	1
Root; k__Bacteria; p__Acidobacteria; c__Holophagae; o__Iii1-8; f__Uncultured_acidobacterium_sp._None18708	0	0	0	0	1	0	0	0	0	0	0	0	0	0
Root; k__Bacteria; p__Acidobacteria; c__Holophagae; o__Iii1-8; f__Uncultured_acidobacterium_sp._None19995	0	0	0	0	0	3	0	0	0	0	0	0	0	0
Root; k__Bacteria; p__Acidobacteria; c__Holophagae; o__Iii1-8; f__Uncultured_acidobacterium_sp._None3201	0	0	0	0	0	0	0	0	0	0	0	0	0	2
Root; k__Bacteria; p__Acidobacteria; c__Holophagae; o__Iii1-8; f__Uncultured_acidobacterium_sp._None6098	0	0	0	0	0	0	0	0	0	0	1	0	0	0
Root; k__Bacteria; p__Acidobacteria; c__Holophagae; o__Iii1-8; f__Uncultured_bacterium_None17076	0	1	0	0	0	0	0	0	0	0	0	0	0	0
Root; k__Bacteria; p__Acidobacteria; c__Holophagae; o__Iii1-8; f__Uncultured_bacterium_None17819	2	0	0	0	0	0	0	0	0	0	0	0	0	0
Root; k__Bacteria; p__Acidobacteria; c__Holophagae; o__Iii1-8; f__Uncultured_bacterium_None23867	0	0	0	0	1	0	0	0	0	0	0	0	0	0
Root; k__Bacteria; p__Acidobacteria; c__Holophagae; o__Iii1-8_None13251	0	0	0	0	0	0	0	0	0	0	0	0	2	0
Root; k__Bacteria; p__Acidobacteria; c__Holophagae; o__Iii1-8_None14457	0	0	0	0	0	0	0	0	0	0	0	1	0	0
Root; k__Bacteria; p__Acidobacteria; c__Holophagae; o__Iii1-8_None1495	0	0	0	0	0	1	0	0	0	0	0	0	0	0
Root; k__Bacteria; p__Acidobacteria; c__Holophagae; o__Iii1-8_None9007	0	0	0	0	0	2	0	0	0	0	0	0	0	0
Root; k__Bacteria; p__Acidobacteria; c__Holophagae; o__Nkb17; f__Uncultured_acidobacteria_bacterium_None19802	0	0	0	0	0	0	0	0	0	0	0	0	1	0
Root; k__Bacteria; p__Acidobacteria; c__Holophagae; o__Nkb17; f__Uncultured_bacterium_None24501	0	0	0	0	0	0	0	0	1	0	0	0	0	0
Root; k__Bacteria; p__Acidobacteria; c__Holophagae; o__Nkb17_None13734	0	0	0	0	0	0	0	0	0	0	0	0	1	0
Root; k__Bacteria; p__Acidobacteria; c__Holophagae; o__Ns72; f__Uncultured_bacterium_26104	0	0	0	0	0	0	0	0	0	0	0	0	0	2
Root; k__Bacteria; p__Acidobacteria; c__Holophagae; o__Sja-36; f__Uncultured_acidobacteria_bacterium_77884	1	0	0	0	0	0	0	0	0	0	0	0	0	0
Root; k__Bacteria; p__Acidobacteria; c__Holophagae; o__Sja-36; f__Uncultured_bacterium_15499	0	0	0	0	0	0	0	0	0	0	0	0	0	1
Root; k__Bacteria; p__Acidobacteria; c__Holophagae; o__Sja-36; f__Uncultured_bacterium_None11467	3	0	0	0	0	0	0	0	0	0	0	0	0	0
Root; k__Bacteria; p__Acidobacteria; c__Holophagae; o__Sja-36; f__Uncultured_bacterium_None11748	0	0	0	0	0	0	0	0	0	0	0	1	0	0
Root; k__Bacteria; p__Acidobacteria; c__Holophagae; o__Sja-36; f__Uncultured_bacterium_None6812	0	0	0	0	0	0	0	0	0	0	0	1	0	0
Root; k__Bacteria; p__Acidobacteria; c__Holophagae; o__Sja-36_None14484	0	0	0	0	1	0	0	0	0	0	0	0	0	0
Root; k__Bacteria; p__Acidobacteria; c__Holophagae; o__Sja-36_None23559	0	0	0	0	0	0	0	0	0	0	1	1	0	0
Root; k__Bacteria; p__Acidobacteria; c__Holophagae; o__Tpd-58; f__Uncultured_bacterium_52254	0	0	0	0	1	0	0	0	0	0	0	0	0	0
Root; k__Bacteria; p__Acidobacteria; c__Holophagae_None6538	0	0	0	0	0	0	0	0	0	0	0	2	0	0
Root; k__Bacteria; p__Acidobacteria; c__Rb25; o__Uncultured_bacterium; f__Uncultured_bacterium_17726	0	0	0	0	0	2	0	0	0	0	0	0	0	0
Root; k__Bacteria; p__Acidobacteria; c__Rb25; o__Uncultured_bacterium; f__Uncultured_bacterium_26571	0	0	0	0	0	1	0	0	0	0	0	0	0	0
Root; k__Bacteria; p__Acidobacteria; c__Rb25; o__Uncultured_bacterium; f__Uncultured_bacterium_44623	0	0	0	0	0	0	0	0	0	0	0	0	0	5
Root; k__Bacteria; p__Acidobacteria; c__Rb25; o__Uncultured_bacterium; f__Uncultured_bacterium_None16465	0	0	0	0	0	0	0	0	0	0	0	0	0	5
Root; k__Bacteria; p__Acidobacteria; c__Rb25; o__Uncultured_bacterium; f__Uncultured_bacterium_None18524	0	0	1	0	0	2	0	0	0	0	0	0	0	1
Root; k__Bacteria; p__Acidobacteria; c__Rb25; o__Uncultured_prokaryote; f__Uncultured_prokaryote_77928	0	0	0	0	0	5	0	0	0	0	0	0	0	1
Root; k__Bacteria; p__Acidobacteria; c__Rb25; o__Uncultured_prokaryote; f__Uncultured_prokaryote_None20955	1	0	0	0	0	0	0	0	0	0	0	0	0	0
Root; k__Bacteria; p__Acidobacteria; c__Rb25; o__Uncultured_prokaryote; f__Uncultured_prokaryote_None2144	0	0	0	0	0	0	0	0	0	0	0	0	0	3
Root; k__Bacteria; p__Acidobacteria; c__Rb25; o__Uncultured_prokaryote; f__Uncultured_prokaryote_None3588	0	0	0	0	0	1	0	0	0	0	0	0	0	0
Root; k__Bacteria; p__Acidobacteria; c__Rb25; o__Uncultured_prokaryote; f__Uncultured_prokaryote_None4016	0	0	0	0	0	0	0	0	0	1	0	0	0	0
Root; k__Bacteria; p__Acidobacteria; c__Rb25; o__Uncultured_prokaryote; f__Uncultured_prokaryote_None5388	0	0	0	0	0	0	2	0	0	0	1	0	0	0
Root; k__Bacteria; p__Acidobacteria; c__Rb25_None20890	0	0	0	0	0	0	0	0	1	0	0	0	0	0
Root; k__Bacteria; p__Acidobacteria; c__Rb25_None22334	0	0	0	0	0	2	0	0	0	0	0	0	0	0
Root; k__Bacteria; p__Acidobacteria; c__Rb25_None24089	0	0	0	0	0	0	0	0	0	0	0	0	0	3
Root; k__Bacteria; p__Acidobacteria; c__Rb25_None5378	0	0	0	0	0	0	0	0	0	0	0	0	0	1
Root; k__Bacteria; p__Acidobacteria; c__Rb25_None6275	0	0	0	0	0	0	0	0	0	0	0	0	1	0
Root; k__Bacteria; p__Acidobacteria_None16946	0	0	0	0	0	0	0	0	0	0	0	0	0	2
Root; k__Bacteria; p__Acidobacteria_None21332	0	0	0	0	0	0	0	0	0	0	0	1	0	0
Root; k__Bacteria; p__Acidobacteria_None22001	0	0	0	0	0	1	0	0	0	0	0	0	0	0
Root; k__Bacteria; p__Acidobacteria_None22893	0	0	0	0	0	0	0	0	0	0	0	0	0	6
Root; k__Bacteria; p__Acidobacteria_None4045	0	0	0	0	0	1	0	0	0	0	0	0	0	0
Root; k__Bacteria; p__Acidobacteria_None5346	0	0	0	0	0	0	0	0	0	0	0	0	0	1
Root; k__Bacteria; p__Acidobacteria_None5943	0	0	0	0	0	0	0	0	0	0	0	0	0	4
Root; k__Bacteria; p__Actinobacteria; c__Acidimicrobiia; o__Acidimicrobiales; f__Acidimicrobiaceae_100354	2	0	0	0	1	0	0	0	0	0	0	0	0	32
Root; k__Bacteria; p__Actinobacteria; c__Acidimicrobiia; o__Acidimicrobiales; f__Acidimicrobiaceae_112424	0	0	0	0	1	0	0	0	0	0	0	51	0	0
Root; k__Bacteria; p__Actinobacteria; c__Acidimicrobiia; o__Acidimicrobiales; f__Acidimicrobiaceae_11916	0	0	0	0	0	0	0	0	0	0	0	0	0	9
Root; k__Bacteria; p__Actinobacteria; c__Acidimicrobiia; o__Acidimicrobiales; f__Acidimicrobiaceae_13043	0	0	0	0	0	0	0	0	0	0	0	0	0	1
Root; k__Bacteria; p__Actinobacteria; c__Acidimicrobiia; o__Acidimicrobiales; f__Acidimicrobiaceae_14992	2	0	0	0	0	0	0	0	0	0	0	0	0	25
Root; k__Bacteria; p__Actinobacteria; c__Acidimicrobiia; o__Acidimicrobiales; f__Acidimicrobiaceae_16970	2	0	0	0	0	3	0	0	2	0	0	0	3	13
Root; k__Bacteria; p__Actinobacteria; c__Acidimicrobiia; o__Acidimicrobiales; f__Acidimicrobiaceae_18738	0	0	0	0	0	0	0	0	1	0	1	3	0	0
Root; k__Bacteria; p__Actinobacteria; c__Acidimicrobiia; o__Acidimicrobiales; f__Acidimicrobiaceae_21399	0	0	0	0	0	0	0	0	0	0	0	0	0	3
Root; k__Bacteria; p__Actinobacteria; c__Acidimicrobiia; o__Acidimicrobiales; f__Acidimicrobiaceae_27755	2	0	0	0	1	0	0	0	0	0	0	0	0	5
Root; k__Bacteria; p__Actinobacteria; c__Acidimicrobiia; o__Acidimicrobiales; f__Acidimicrobiaceae_28801	0	0	0	0	0	0	0	0	0	0	0	0	0	2
Root; k__Bacteria; p__Actinobacteria; c__Acidimicrobiia; o__Acidimicrobiales; f__Acidimicrobiaceae_32322	1	0	0	0	0	0	0	0	0	0	1	0	0	0
Root; k__Bacteria; p__Actinobacteria; c__Acidimicrobiia; o__Acidimicrobiales; f__Acidimicrobiaceae_3254	4	1	0	0	1	0	0	0	0	0	0	0	0	152
Root; k__Bacteria; p__Actinobacteria; c__Acidimicrobiia; o__Acidimicrobiales; f__Acidimicrobiaceae_35230	1	0	0	0	0	0	0	0	0	0	0	0	0	8
Root; k__Bacteria; p__Actinobacteria; c__Acidimicrobiia; o__Acidimicrobiales; f__Acidimicrobiaceae_41803	0	0	0	0	0	0	0	0	0	0	0	0	0	14
Root; k__Bacteria; p__Actinobacteria; c__Acidimicrobiia; o__Acidimicrobiales; f__Acidimicrobiaceae_44253	0	2	0	0	0	0	0	0	0	0	0	0	0	0
Root; k__Bacteria; p__Actinobacteria; c__Acidimicrobiia; o__Acidimicrobiales; f__Acidimicrobiaceae_46768	0	0	0	0	0	0	0	0	0	0	0	0	0	22
Root; k__Bacteria; p__Actinobacteria; c__Acidimicrobiia; o__Acidimicrobiales; f__Acidimicrobiaceae_52065	0	1	0	0	0	0	0	0	0	0	0	0	0	0
Root; k__Bacteria; p__Actinobacteria; c__Acidimicrobiia; o__Acidimicrobiales; f__Acidimicrobiaceae_52515	0	0	0	0	0	1	0	0	0	0	0	0	0	15
Root; k__Bacteria; p__Actinobacteria; c__Acidimicrobiia; o__Acidimicrobiales; f__Acidimicrobiaceae_53134	3	0	0	0	1	0	0	0	0	0	0	0	0	62
Root; k__Bacteria; p__Actinobacteria; c__Acidimicrobiia; o__Acidimicrobiales; f__Acidimicrobiaceae_55260	0	0	1	0	0	0	0	0	0	0	0	0	0	30
Root; k__Bacteria; p__Actinobacteria; c__Acidimicrobiia; o__Acidimicrobiales; f__Acidimicrobiaceae_63064	0	0	0	0	0	0	0	0	0	0	0	0	0	9
Root; k__Bacteria; p__Actinobacteria; c__Acidimicrobiia; o__Acidimicrobiales; f__Acidimicrobiaceae_65044	0	0	0	0	0	1	0	0	0	0	0	0	0	5
Root; k__Bacteria; p__Actinobacteria; c__Acidimicrobiia; o__Acidimicrobiales; f__Acidimicrobiaceae_71075	1	0	0	0	0	0	0	0	0	0	0	0	0	2
Root; k__Bacteria; p__Actinobacteria; c__Acidimicrobiia; o__Acidimicrobiales; f__Acidimicrobiaceae_71216	0	0	0	0	0	0	0	0	0	0	0	0	0	1
Root; k__Bacteria; p__Actinobacteria; c__Acidimicrobiia; o__Acidimicrobiales; f__Acidimicrobiaceae_71463	0	0	0	0	1	0	0	0	0	0	0	0	0	40
Root; k__Bacteria; p__Actinobacteria; c__Acidimicrobiia; o__Acidimicrobiales; f__Acidimicrobiaceae_71709	0	0	0	0	0	0	0	0	0	0	0	0	0	2
Root; k__Bacteria; p__Actinobacteria; c__Acidimicrobiia; o__Acidimicrobiales; f__Acidimicrobiaceae_77673	0	0	0	0	0	0	0	0	0	0	0	0	0	13
Root; k__Bacteria; p__Actinobacteria; c__Acidimicrobiia; o__Acidimicrobiales; f__Acidimicrobiaceae_79208	0	0	0	0	0	0	0	0	0	0	0	0	0	7
Root; k__Bacteria; p__Actinobacteria; c__Acidimicrobiia; o__Acidimicrobiales; f__Acidimicrobiaceae_82674	0	0	0	0	0	0	0	0	0	0	0	0	0	15
Root; k__Bacteria; p__Actinobacteria; c__Acidimicrobiia; o__Acidimicrobiales; f__Acidimicrobiaceae_87748	0	0	0	0	0	0	0	0	0	0	0	0	0	5
Root; k__Bacteria; p__Actinobacteria; c__Acidimicrobiia; o__Acidimicrobiales; f__Acidimicrobiaceae_89989	1	0	0	0	0	0	0	0	0	0	0	0	0	30
Root; k__Bacteria; p__Actinobacteria; c__Acidimicrobiia; o__Acidimicrobiales; f__Acidimicrobiaceae_90051	0	0	0	0	0	0	0	0	0	0	0	0	0	11
Root; k__Bacteria; p__Actinobacteria; c__Acidimicrobiia; o__Acidimicrobiales; f__Acidimicrobiaceae_94471	0	0	0	0	0	1	0	0	0	0	0	0	0	0
Root; k__Bacteria; p__Actinobacteria; c__Acidimicrobiia; o__Acidimicrobiales; f__Acidimicrobiaceae_97125	1	0	0	0	0	0	0	0	0	0	0	0	0	0
Root; k__Bacteria; p__Actinobacteria; c__Acidimicrobiia; o__Acidimicrobiales; f__Acidimicrobiaceae_99548	1	0	0	0	0	1	0	0	0	0	0	0	0	0
Root; k__Bacteria; p__Actinobacteria; c__Acidimicrobiia; o__Acidimicrobiales; f__Acidimicrobiaceae_None10104	1	0	0	0	0	0	0	0	0	0	0	2	0	0
Root; k__Bacteria; p__Actinobacteria; c__Acidimicrobiia; o__Acidimicrobiales; f__Acidimicrobiaceae_None10191	0	0	0	0	0	0	0	0	0	0	0	0	0	3
Root; k__Bacteria; p__Actinobacteria; c__Acidimicrobiia; o__Acidimicrobiales; f__Acidimicrobiaceae_None10340	1	0	0	0	0	0	0	0	0	0	0	0	0	0
Root; k__Bacteria; p__Actinobacteria; c__Acidimicrobiia; o__Acidimicrobiales; f__Acidimicrobiaceae_None10411	0	0	0	0	0	0	0	0	0	0	0	0	0	7
Root; k__Bacteria; p__Actinobacteria; c__Acidimicrobiia; o__Acidimicrobiales; f__Acidimicrobiaceae_None10535	0	0	0	0	0	0	0	0	0	0	0	0	0	3
Root; k__Bacteria; p__Actinobacteria; c__Acidimicrobiia; o__Acidimicrobiales; f__Acidimicrobiaceae_None10962	0	0	0	0	0	0	0	0	0	0	0	0	0	1
Root; k__Bacteria; p__Actinobacteria; c__Acidimicrobiia; o__Acidimicrobiales; f__Acidimicrobiaceae_None11027	0	0	0	0	0	0	0	0	0	0	0	0	0	12
Root; k__Bacteria; p__Actinobacteria; c__Acidimicrobiia; o__Acidimicrobiales; f__Acidimicrobiaceae_None12214	0	0	0	0	0	2	1	0	0	0	0	0	0	0
Root; k__Bacteria; p__Actinobacteria; c__Acidimicrobiia; o__Acidimicrobiales; f__Acidimicrobiaceae_None12927	0	0	0	0	0	0	0	0	0	0	0	0	0	1
Root; k__Bacteria; p__Actinobacteria; c__Acidimicrobiia; o__Acidimicrobiales; f__Acidimicrobiaceae_None13082	0	0	0	0	0	1	0	0	1	0	0	10	0	3
Root; k__Bacteria; p__Actinobacteria; c__Acidimicrobiia; o__Acidimicrobiales; f__Acidimicrobiaceae_None13213	0	0	0	0	0	0	0	0	0	0	0	0	0	1
Root; k__Bacteria; p__Actinobacteria; c__Acidimicrobiia; o__Acidimicrobiales; f__Acidimicrobiaceae_None1340	0	0	0	0	0	2	0	0	0	0	0	0	0	0
Root; k__Bacteria; p__Actinobacteria; c__Acidimicrobiia; o__Acidimicrobiales; f__Acidimicrobiaceae_None1371	1	0	0	0	0	0	0	0	0	0	0	0	0	7
Root; k__Bacteria; p__Actinobacteria; c__Acidimicrobiia; o__Acidimicrobiales; f__Acidimicrobiaceae_None13749	0	0	0	0	0	0	0	0	0	0	0	0	0	3
Root; k__Bacteria; p__Actinobacteria; c__Acidimicrobiia; o__Acidimicrobiales; f__Acidimicrobiaceae_None13801	0	0	0	0	0	3	0	1	0	0	0	1	0	0
Root; k__Bacteria; p__Actinobacteria; c__Acidimicrobiia; o__Acidimicrobiales; f__Acidimicrobiaceae_None14599	0	0	0	0	0	0	0	0	0	0	0	1	0	0
Root; k__Bacteria; p__Actinobacteria; c__Acidimicrobiia; o__Acidimicrobiales; f__Acidimicrobiaceae_None14869	0	0	0	0	0	1	0	0	0	0	0	0	0	0
Root; k__Bacteria; p__Actinobacteria; c__Acidimicrobiia; o__Acidimicrobiales; f__Acidimicrobiaceae_None14873	0	0	0	0	0	0	0	0	0	0	0	0	0	3
Root; k__Bacteria; p__Actinobacteria; c__Acidimicrobiia; o__Acidimicrobiales; f__Acidimicrobiaceae_None15455	0	0	0	0	0	1	0	0	0	0	0	0	0	0
Root; k__Bacteria; p__Actinobacteria; c__Acidimicrobiia; o__Acidimicrobiales; f__Acidimicrobiaceae_None15583	0	0	0	0	0	0	0	0	0	0	0	0	0	1
Root; k__Bacteria; p__Actinobacteria; c__Acidimicrobiia; o__Acidimicrobiales; f__Acidimicrobiaceae_None15956	0	0	0	0	0	0	0	0	0	0	0	0	0	7
Root; k__Bacteria; p__Actinobacteria; c__Acidimicrobiia; o__Acidimicrobiales; f__Acidimicrobiaceae_None16148	0	0	0	0	0	0	0	0	0	0	0	0	0	6
Root; k__Bacteria; p__Actinobacteria; c__Acidimicrobiia; o__Acidimicrobiales; f__Acidimicrobiaceae_None16358	1	0	0	0	0	0	0	0	0	0	0	0	0	7
Root; k__Bacteria; p__Actinobacteria; c__Acidimicrobiia; o__Acidimicrobiales; f__Acidimicrobiaceae_None16908	0	0	1	0	0	1	0	0	0	0	0	2	1	0
Root; k__Bacteria; p__Actinobacteria; c__Acidimicrobiia; o__Acidimicrobiales; f__Acidimicrobiaceae_None17512	0	0	0	0	0	0	0	0	0	0	0	0	0	1
Root; k__Bacteria; p__Actinobacteria; c__Acidimicrobiia; o__Acidimicrobiales; f__Acidimicrobiaceae_None17827	0	0	0	0	0	0	0	0	0	0	0	0	0	19
Root; k__Bacteria; p__Actinobacteria; c__Acidimicrobiia; o__Acidimicrobiales; f__Acidimicrobiaceae_None17877	0	0	0	0	0	0	0	0	0	0	0	0	0	2
Root; k__Bacteria; p__Actinobacteria; c__Acidimicrobiia; o__Acidimicrobiales; f__Acidimicrobiaceae_None18107	1	0	0	0	0	0	0	0	0	0	0	0	0	14
Root; k__Bacteria; p__Actinobacteria; c__Acidimicrobiia; o__Acidimicrobiales; f__Acidimicrobiaceae_None18168	0	0	0	0	0	3	0	0	0	1	0	0	0	0
Root; k__Bacteria; p__Actinobacteria; c__Acidimicrobiia; o__Acidimicrobiales; f__Acidimicrobiaceae_None18449	0	0	0	0	0	0	0	0	0	0	0	0	0	2
Root; k__Bacteria; p__Actinobacteria; c__Acidimicrobiia; o__Acidimicrobiales; f__Acidimicrobiaceae_None18815	0	0	0	0	0	1	0	0	0	0	0	0	0	9
Root; k__Bacteria; p__Actinobacteria; c__Acidimicrobiia; o__Acidimicrobiales; f__Acidimicrobiaceae_None19076	1	0	0	0	0	0	0	0	0	0	0	0	0	0
Root; k__Bacteria; p__Actinobacteria; c__Acidimicrobiia; o__Acidimicrobiales; f__Acidimicrobiaceae_None19327	0	0	0	0	0	0	0	0	0	0	0	0	0	4
Root; k__Bacteria; p__Actinobacteria; c__Acidimicrobiia; o__Acidimicrobiales; f__Acidimicrobiaceae_None20317	0	0	0	0	0	0	0	0	0	0	0	0	0	2
Root; k__Bacteria; p__Actinobacteria; c__Acidimicrobiia; o__Acidimicrobiales; f__Acidimicrobiaceae_None20338	0	0	0	0	0	0	0	0	0	0	0	0	0	2
Root; k__Bacteria; p__Actinobacteria; c__Acidimicrobiia; o__Acidimicrobiales; f__Acidimicrobiaceae_None21044	0	0	0	0	0	1	0	0	0	0	0	0	0	0
Root; k__Bacteria; p__Actinobacteria; c__Acidimicrobiia; o__Acidimicrobiales; f__Acidimicrobiaceae_None21855	0	0	0	0	0	0	0	0	0	0	0	0	0	3
Root; k__Bacteria; p__Actinobacteria; c__Acidimicrobiia; o__Acidimicrobiales; f__Acidimicrobiaceae_None22490	0	0	0	0	0	0	0	0	0	0	0	0	0	7
Root; k__Bacteria; p__Actinobacteria; c__Acidimicrobiia; o__Acidimicrobiales; f__Acidimicrobiaceae_None22501	0	0	0	0	0	2	0	3	0	0	0	0	0	0
Root; k__Bacteria; p__Actinobacteria; c__Acidimicrobiia; o__Acidimicrobiales; f__Acidimicrobiaceae_None22611	0	0	0	0	0	0	0	0	0	0	0	0	0	5
Root; k__Bacteria; p__Actinobacteria; c__Acidimicrobiia; o__Acidimicrobiales; f__Acidimicrobiaceae_None22621	0	0	0	0	0	0	0	0	0	0	0	0	0	1
Root; k__Bacteria; p__Actinobacteria; c__Acidimicrobiia; o__Acidimicrobiales; f__Acidimicrobiaceae_None23319	0	0	0	0	0	0	0	0	0	0	0	0	0	13
Root; k__Bacteria; p__Actinobacteria; c__Acidimicrobiia; o__Acidimicrobiales; f__Acidimicrobiaceae_None23385	6	1	0	1	2	4	0	2	0	0	0	15	0	24
Root; k__Bacteria; p__Actinobacteria; c__Acidimicrobiia; o__Acidimicrobiales; f__Acidimicrobiaceae_None24204	1	0	0	0	1	0	0	0	0	0	0	1	0	14
Root; k__Bacteria; p__Actinobacteria; c__Acidimicrobiia; o__Acidimicrobiales; f__Acidimicrobiaceae_None24720	0	0	0	0	0	0	0	0	0	0	0	0	0	2
Root; k__Bacteria; p__Actinobacteria; c__Acidimicrobiia; o__Acidimicrobiales; f__Acidimicrobiaceae_None3703	0	0	0	0	0	1	0	2	0	0	0	0	0	7
Root; k__Bacteria; p__Actinobacteria; c__Acidimicrobiia; o__Acidimicrobiales; f__Acidimicrobiaceae_None4095	1	0	0	0	0	2	0	0	0	0	0	0	0	0
Root; k__Bacteria; p__Actinobacteria; c__Acidimicrobiia; o__Acidimicrobiales; f__Acidimicrobiaceae_None5875	0	0	0	0	0	0	0	0	0	0	0	0	0	2
Root; k__Bacteria; p__Actinobacteria; c__Acidimicrobiia; o__Acidimicrobiales; f__Acidimicrobiaceae_None6514	0	0	0	0	0	0	0	0	0	0	0	0	0	2
Root; k__Bacteria; p__Actinobacteria; c__Acidimicrobiia; o__Acidimicrobiales; f__Acidimicrobiaceae_None9551	1	0	0	0	0	0	0	0	0	0	0	0	0	1
Root; k__Bacteria; p__Actinobacteria; c__Acidimicrobiia; o__Acidimicrobiales; f__Candidatus_microthrix_41174	0	0	0	0	0	0	0	0	0	0	0	1	0	1
Root; k__Bacteria; p__Actinobacteria; c__Acidimicrobiia; o__Acidimicrobiales; f__Candidatus_microthrix_46954	0	0	0	0	0	0	0	0	0	0	0	1	0	5
Root; k__Bacteria; p__Actinobacteria; c__Acidimicrobiia; o__Acidimicrobiales; f__Candidatus_microthrix_None11925	0	0	0	0	0	1	0	0	0	0	0	0	0	0
Root; k__Bacteria; p__Actinobacteria; c__Acidimicrobiia; o__Acidimicrobiales; f__Candidatus_microthrix_None12593	0	0	0	0	0	0	0	0	0	0	0	0	0	2
Root; k__Bacteria; p__Actinobacteria; c__Acidimicrobiia; o__Acidimicrobiales; f__Candidatus_microthrix_None15631	1	0	0	0	0	1	0	0	0	0	0	0	0	1
Root; k__Bacteria; p__Actinobacteria; c__Acidimicrobiia; o__Acidimicrobiales; f__Candidatus_microthrix_None19943	0	0	0	0	0	0	0	0	0	0	0	0	0	4
Root; k__Bacteria; p__Actinobacteria; c__Acidimicrobiia; o__Acidimicrobiales; f__Candidatus_microthrix_None8265	0	0	0	0	0	1	0	0	0	0	0	0	0	0
Root; k__Bacteria; p__Actinobacteria; c__Acidimicrobiia; o__Acidimicrobiales; f__Candidatus_microthrix_None9546	1	0	0	0	0	2	0	0	0	0	0	0	0	0
Root; k__Bacteria; p__Actinobacteria; c__Acidimicrobiia; o__Acidimicrobiales; f__Iamiaceae_5108	0	0	0	0	0	0	0	0	0	0	0	0	0	3
Root; k__Bacteria; p__Actinobacteria; c__Acidimicrobiia; o__Acidimicrobiales; f__Iamiaceae_66852	1	0	0	0	0	0	0	0	0	0	0	0	0	1
Root; k__Bacteria; p__Actinobacteria; c__Acidimicrobiia; o__Acidimicrobiales; f__Iamiaceae_None13444	2	0	0	0	0	0	0	0	0	0	0	0	0	0
Root; k__Bacteria; p__Actinobacteria; c__Acidimicrobiia; o__Acidimicrobiales; f__Iamiaceae_None15890	2	0	0	0	0	1	0	2	0	0	0	0	0	7
Root; k__Bacteria; p__Actinobacteria; c__Acidimicrobiia; o__Acidimicrobiales; f__Iamiaceae_None18026	0	0	0	0	0	0	0	0	0	0	0	0	0	5
Root; k__Bacteria; p__Actinobacteria; c__Acidimicrobiia; o__Acidimicrobiales; f__Iamiaceae_None19143	0	0	0	0	0	2	0	0	0	0	0	0	0	0
Root; k__Bacteria; p__Actinobacteria; c__Acidimicrobiia; o__Acidimicrobiales; f__Iamiaceae_None20732	0	2	0	0	0	0	0	0	0	0	0	0	0	0
Root; k__Bacteria; p__Actinobacteria; c__Acidimicrobiia; o__Acidimicrobiales; f__Iamiaceae_None23537	0	3	0	0	0	0	0	0	0	0	0	0	0	3
Root; k__Bacteria; p__Actinobacteria; c__Acidimicrobiia; o__Acidimicrobiales; f__Iamiaceae_None6807	0	0	0	0	0	0	0	0	0	0	0	0	0	2
Root; k__Bacteria; p__Actinobacteria; c__Acidimicrobiia; o__Acidimicrobiales; f__Ocs155_marine_group_61234	0	0	0	0	0	0	0	0	0	0	0	0	0	4
Root; k__Bacteria; p__Actinobacteria; c__Acidimicrobiia; o__Acidimicrobiales; f__Ocs155_marine_group_None13874	2	0	0	0	0	0	0	0	0	0	0	0	0	1
Root; k__Bacteria; p__Actinobacteria; c__Acidimicrobiia; o__Acidimicrobiales; f__Sva0996_marine_group_85070	0	0	0	0	0	0	0	0	0	0	0	0	0	2
Root; k__Bacteria; p__Actinobacteria; c__Acidimicrobiia; o__Acidimicrobiales; f__Tm214_111340	0	0	0	0	0	0	0	0	0	0	0	0	0	2
Root; k__Bacteria; p__Actinobacteria; c__Acidimicrobiia; o__Acidimicrobiales; f__Tm214_35337	0	0	0	0	0	0	0	0	0	0	0	0	0	1
Root; k__Bacteria; p__Actinobacteria; c__Acidimicrobiia; o__Acidimicrobiales; f__Tm214_36206	0	0	0	0	0	1	0	0	0	0	0	1	0	0
Root; k__Bacteria; p__Actinobacteria; c__Acidimicrobiia; o__Acidimicrobiales; f__Tm214_44169	0	0	0	0	0	0	0	0	0	0	0	1	0	0
Root; k__Bacteria; p__Actinobacteria; c__Acidimicrobiia; o__Acidimicrobiales; f__Tm214_62677	0	0	0	0	0	0	0	0	0	0	0	2	0	0
Root; k__Bacteria; p__Actinobacteria; c__Acidimicrobiia; o__Acidimicrobiales; f__Tm214_68558	0	0	0	0	0	0	0	0	0	0	0	0	0	3
Root; k__Bacteria; p__Actinobacteria; c__Acidimicrobiia; o__Acidimicrobiales; f__Tm214_70952	0	0	0	0	0	1	0	0	0	0	1	2	0	6
Root; k__Bacteria; p__Actinobacteria; c__Acidimicrobiia; o__Acidimicrobiales; f__Tm214_71831	0	0	0	0	0	0	0	0	0	0	0	0	0	4
Root; k__Bacteria; p__Actinobacteria; c__Acidimicrobiia; o__Acidimicrobiales; f__Tm214_86708	0	0	0	0	0	0	0	0	0	0	0	0	0	8
Root; k__Bacteria; p__Actinobacteria; c__Acidimicrobiia; o__Acidimicrobiales; f__Tm214_95916	0	0	0	0	0	0	0	0	0	0	0	1	0	4
Root; k__Bacteria; p__Actinobacteria; c__Acidimicrobiia; o__Acidimicrobiales; f__Tm214_None13252	0	0	0	0	0	0	0	0	0	0	0	0	1	0
Root; k__Bacteria; p__Actinobacteria; c__Acidimicrobiia; o__Acidimicrobiales; f__Tm214_None14112	1	0	0	0	0	0	0	0	0	0	0	0	0	0
Root; k__Bacteria; p__Actinobacteria; c__Acidimicrobiia; o__Acidimicrobiales; f__Tm214_None14318	0	0	0	0	0	0	0	0	0	0	0	2	0	2
Root; k__Bacteria; p__Actinobacteria; c__Acidimicrobiia; o__Acidimicrobiales; f__Tm214_None16282	0	0	0	0	0	0	0	0	0	0	0	0	0	3
Root; k__Bacteria; p__Actinobacteria; c__Acidimicrobiia; o__Acidimicrobiales; f__Tm214_None18207	0	0	0	0	0	0	0	0	0	0	0	0	0	6
Root; k__Bacteria; p__Actinobacteria; c__Acidimicrobiia; o__Acidimicrobiales; f__Tm214_None19059	0	0	0	0	0	0	0	0	0	0	0	0	0	5
Root; k__Bacteria; p__Actinobacteria; c__Acidimicrobiia; o__Acidimicrobiales; f__Tm214_None20410	0	0	0	0	0	0	0	0	0	0	2	0	0	0
Root; k__Bacteria; p__Actinobacteria; c__Acidimicrobiia; o__Acidimicrobiales; f__Tm214_None20948	0	0	0	0	0	0	0	0	0	0	0	0	0	3
Root; k__Bacteria; p__Actinobacteria; c__Acidimicrobiia; o__Acidimicrobiales; f__Tm214_None23995	0	0	0	0	0	0	0	0	0	0	0	0	0	2
Root; k__Bacteria; p__Actinobacteria; c__Acidimicrobiia; o__Acidimicrobiales; f__Tm214_None25322	0	0	0	0	0	0	0	0	0	0	0	0	0	6
Root; k__Bacteria; p__Actinobacteria; c__Acidimicrobiia; o__Acidimicrobiales; f__Tm214_None2754	0	0	0	0	0	0	0	0	0	0	0	0	0	4
Root; k__Bacteria; p__Actinobacteria; c__Acidimicrobiia; o__Acidimicrobiales; f__Tm214_None3286	0	0	0	0	0	2	0	0	0	0	0	0	0	0
Root; k__Bacteria; p__Actinobacteria; c__Acidimicrobiia; o__Acidimicrobiales; f__Tm214_None5551	0	0	0	0	0	0	0	0	0	0	0	0	0	2
Root; k__Bacteria; p__Actinobacteria; c__Acidimicrobiia; o__Acidimicrobiales; f__Tm214_None6983	0	0	0	0	0	2	0	0	0	1	0	0	0	0
Root; k__Bacteria; p__Actinobacteria; c__Acidimicrobiia; o__Acidimicrobiales; f__Tm214_None7463	0	0	0	0	0	0	0	0	0	0	0	0	0	1
Root; k__Bacteria; p__Actinobacteria; c__Acidimicrobiia; o__Acidimicrobiales; f__Tm214_None7887	1	1	0	0	0	2	0	1	1	0	2	4	0	0
Root; k__Bacteria; p__Actinobacteria; c__Acidimicrobiia; o__Acidimicrobiales; f__Uncultured_100280	1	0	0	0	0	0	0	0	0	0	0	0	0	0
Root; k__Bacteria; p__Actinobacteria; c__Acidimicrobiia; o__Acidimicrobiales; f__Uncultured_22314	0	0	0	0	0	1	0	0	0	0	0	0	0	1
Root; k__Bacteria; p__Actinobacteria; c__Acidimicrobiia; o__Acidimicrobiales; f__Uncultured_30060	0	0	0	0	0	0	0	0	0	0	0	0	0	2
Root; k__Bacteria; p__Actinobacteria; c__Acidimicrobiia; o__Acidimicrobiales; f__Uncultured_46000	0	0	0	0	0	0	0	0	0	0	0	0	0	1
Root; k__Bacteria; p__Actinobacteria; c__Acidimicrobiia; o__Acidimicrobiales; f__Uncultured_71927	0	0	0	0	0	0	0	0	0	0	0	0	0	2
Root; k__Bacteria; p__Actinobacteria; c__Acidimicrobiia; o__Acidimicrobiales; f__Uncultured_83517	1	0	0	0	0	0	0	0	0	0	0	0	0	9
Root; k__Bacteria; p__Actinobacteria; c__Acidimicrobiia; o__Acidimicrobiales; f__Uncultured_None11492	1	0	0	0	0	0	0	0	0	0	0	0	0	1
Root; k__Bacteria; p__Actinobacteria; c__Acidimicrobiia; o__Acidimicrobiales; f__Uncultured_None11977	0	0	0	0	0	3	0	1	0	0	1	2	0	3
Root; k__Bacteria; p__Actinobacteria; c__Acidimicrobiia; o__Acidimicrobiales; f__Uncultured_None13358	0	0	0	0	0	0	0	0	0	0	0	0	0	1
Root; k__Bacteria; p__Actinobacteria; c__Acidimicrobiia; o__Acidimicrobiales; f__Uncultured_None17192	0	0	0	0	0	0	0	0	0	0	0	1	0	0
Root; k__Bacteria; p__Actinobacteria; c__Acidimicrobiia; o__Acidimicrobiales; f__Uncultured_None21460	0	0	0	0	0	4	0	0	0	0	0	1	0	0
Root; k__Bacteria; p__Actinobacteria; c__Acidimicrobiia; o__Acidimicrobiales; f__Uncultured_None24326	0	0	0	0	0	0	0	0	0	0	0	0	0	1
Root; k__Bacteria; p__Actinobacteria; c__Acidimicrobiia; o__Acidimicrobiales; f__Uncultured_None5340	0	0	0	0	0	0	0	0	0	0	0	0	0	1
Root; k__Bacteria; p__Actinobacteria; c__Acidimicrobiia; o__Acidimicrobiales; f__Uncultured_None5363	0	0	0	0	0	4	0	0	0	0	0	0	0	0
Root; k__Bacteria; p__Actinobacteria; c__Acidimicrobiia; o__Acidimicrobiales; f__Uncultured_None6954	0	0	0	0	0	1	0	0	0	0	0	0	0	0
Root; k__Bacteria; p__Actinobacteria; c__Acidimicrobiia; o__Acidimicrobiales; f__Uncultured_None6993	0	0	0	0	0	0	0	0	0	0	0	0	0	5
Root; k__Bacteria; p__Actinobacteria; c__Acidimicrobiia; o__Acidimicrobiales; f__Uncultured_None9980	0	0	0	0	0	0	0	0	0	0	0	0	0	6
Root; k__Bacteria; p__Actinobacteria; c__Acidimicrobiia; o__Acidimicrobiales_None10220	0	0	0	0	0	0	0	1	0	0	0	0	0	0
Root; k__Bacteria; p__Actinobacteria; c__Acidimicrobiia; o__Acidimicrobiales_None10263	0	0	0	0	0	0	0	3	0	0	0	0	0	0
Root; k__Bacteria; p__Actinobacteria; c__Acidimicrobiia; o__Acidimicrobiales_None11114	0	0	0	0	0	0	0	0	3	0	0	0	0	0
Root; k__Bacteria; p__Actinobacteria; c__Acidimicrobiia; o__Acidimicrobiales_None13505	4	0	0	0	0	0	0	0	0	0	0	0	0	0
Root; k__Bacteria; p__Actinobacteria; c__Acidimicrobiia; o__Acidimicrobiales_None13517	0	0	0	0	0	0	0	2	0	0	0	0	0	0
Root; k__Bacteria; p__Actinobacteria; c__Acidimicrobiia; o__Acidimicrobiales_None16075	0	0	0	0	0	0	0	0	0	0	0	0	0	6
Root; k__Bacteria; p__Actinobacteria; c__Acidimicrobiia; o__Acidimicrobiales_None16626	0	0	0	0	0	0	0	0	0	0	0	0	0	6
Root; k__Bacteria; p__Actinobacteria; c__Acidimicrobiia; o__Acidimicrobiales_None17171	0	0	0	0	0	2	0	0	0	0	0	0	0	0
Root; k__Bacteria; p__Actinobacteria; c__Acidimicrobiia; o__Acidimicrobiales_None19408	0	1	0	0	0	0	0	0	0	0	0	0	0	0
Root; k__Bacteria; p__Actinobacteria; c__Acidimicrobiia; o__Acidimicrobiales_None20051	1	0	0	0	0	0	0	0	0	0	0	0	0	0
Root; k__Bacteria; p__Actinobacteria; c__Acidimicrobiia; o__Acidimicrobiales_None20512	0	0	0	0	0	0	0	0	0	0	0	1	0	0
Root; k__Bacteria; p__Actinobacteria; c__Acidimicrobiia; o__Acidimicrobiales_None24338	0	0	0	0	0	0	0	0	0	0	0	0	0	2
Root; k__Bacteria; p__Actinobacteria; c__Acidimicrobiia; o__Acidimicrobiales_None6027	0	0	0	0	1	0	0	0	0	0	0	0	0	0
Root; k__Bacteria; p__Actinobacteria; c__Acidimicrobiia; o__Acidimicrobiales_None6060	0	0	0	0	0	1	0	0	0	0	0	0	0	0
Root; k__Bacteria; p__Actinobacteria; c__Acidimicrobiia; o__Acidimicrobiales_None9750	0	0	0	0	0	0	0	0	0	0	0	0	0	3
Root; k__Bacteria; p__Actinobacteria; c__Actinobacteria; o__Actinomycetales; f__Actinomycetaceae_19982	0	0	0	0	2	0	0	0	0	0	0	0	0	0
Root; k__Bacteria; p__Actinobacteria; c__Actinobacteria; o__Actinomycetales; f__Actinomycetaceae_85126	0	0	0	0	4	0	0	0	0	0	1	0	0	0
Root; k__Bacteria; p__Actinobacteria; c__Actinobacteria; o__Actinomycetales; f__Actinomycetaceae_90234	0	1	0	0	0	0	0	0	0	0	0	0	0	0
Root; k__Bacteria; p__Actinobacteria; c__Actinobacteria; o__Actinomycetales; f__Actinomycetaceae_None12273	0	0	0	0	3	0	0	0	0	0	0	0	0	0
Root; k__Bacteria; p__Actinobacteria; c__Actinobacteria; o__Actinomycetales; f__Actinomycetaceae_None22360	0	0	0	0	1	0	0	0	0	0	0	0	0	0
Root; k__Bacteria; p__Actinobacteria; c__Actinobacteria; o__Actinomycetales; f__Actinomycetaceae_None3831	0	0	0	0	1	0	0	0	0	0	0	0	0	0
Root; k__Bacteria; p__Actinobacteria; c__Actinobacteria; o__Actinomycetales; f__Actinomycetaceae_None5024	0	0	0	0	0	0	0	0	0	0	1	0	0	0
Root; k__Bacteria; p__Actinobacteria; c__Actinobacteria; o__Actinomycetales; f__Actinomycetaceae_None6249	0	0	0	0	1	0	0	0	0	0	0	0	0	0
Root; k__Bacteria; p__Actinobacteria; c__Actinobacteria; o__Actinomycetales; f__Actinomycetaceae_None9888	0	0	0	0	2	0	0	0	0	0	0	0	0	0
Root; k__Bacteria; p__Actinobacteria; c__Actinobacteria; o__Corynebacteriales; f__Corynebacteriaceae_105016	0	0	0	0	2	0	0	0	0	0	0	1	0	3
Root; k__Bacteria; p__Actinobacteria; c__Actinobacteria; o__Corynebacteriales; f__Corynebacteriaceae_13069	0	0	0	0	0	0	0	0	0	0	0	0	0	1
Root; k__Bacteria; p__Actinobacteria; c__Actinobacteria; o__Corynebacteriales; f__Corynebacteriaceae_19776	0	0	0	0	0	1	0	0	0	0	0	0	0	0
Root; k__Bacteria; p__Actinobacteria; c__Actinobacteria; o__Corynebacteriales; f__Corynebacteriaceae_28075	0	0	0	0	0	2	0	0	0	0	0	0	0	2
Root; k__Bacteria; p__Actinobacteria; c__Actinobacteria; o__Corynebacteriales; f__Corynebacteriaceae_40049	0	0	0	0	2	0	0	0	0	0	0	0	0	0
Root; k__Bacteria; p__Actinobacteria; c__Actinobacteria; o__Corynebacteriales; f__Corynebacteriaceae_44846	1	0	0	0	0	0	0	0	0	0	0	0	0	1
Root; k__Bacteria; p__Actinobacteria; c__Actinobacteria; o__Corynebacteriales; f__Corynebacteriaceae_53311	0	0	0	0	0	0	0	0	0	0	0	0	0	2
Root; k__Bacteria; p__Actinobacteria; c__Actinobacteria; o__Corynebacteriales; f__Corynebacteriaceae_55317	0	0	0	0	0	2	0	0	0	0	0	0	0	0
Root; k__Bacteria; p__Actinobacteria; c__Actinobacteria; o__Corynebacteriales; f__Corynebacteriaceae_61353	0	0	0	0	0	0	0	0	0	0	1	0	0	0
Root; k__Bacteria; p__Actinobacteria; c__Actinobacteria; o__Corynebacteriales; f__Corynebacteriaceae_71334	0	0	0	0	1	3	0	0	0	0	0	0	0	0
Root; k__Bacteria; p__Actinobacteria; c__Actinobacteria; o__Corynebacteriales; f__Corynebacteriaceae_73054	0	0	0	0	0	1	0	0	0	0	0	0	0	0
Root; k__Bacteria; p__Actinobacteria; c__Actinobacteria; o__Corynebacteriales; f__Corynebacteriaceae_78169	0	0	0	0	9	14	1	0	0	0	6	0	1	22
Root; k__Bacteria; p__Actinobacteria; c__Actinobacteria; o__Corynebacteriales; f__Corynebacteriaceae_80785	1	0	0	0	0	0	0	0	0	0	0	0	0	0
Root; k__Bacteria; p__Actinobacteria; c__Actinobacteria; o__Corynebacteriales; f__Corynebacteriaceae_86883	0	0	0	0	0	0	0	0	0	0	0	0	0	2
Root; k__Bacteria; p__Actinobacteria; c__Actinobacteria; o__Corynebacteriales; f__Corynebacteriaceae_87153	0	0	0	0	0	2	0	0	0	0	0	0	0	0
Root; k__Bacteria; p__Actinobacteria; c__Actinobacteria; o__Corynebacteriales; f__Corynebacteriaceae_9233	0	0	0	0	0	1	0	0	0	0	0	0	0	0
Root; k__Bacteria; p__Actinobacteria; c__Actinobacteria; o__Corynebacteriales; f__Corynebacteriaceae_93929	0	0	0	0	0	0	0	0	0	0	0	0	0	4
Root; k__Bacteria; p__Actinobacteria; c__Actinobacteria; o__Corynebacteriales; f__Corynebacteriaceae_None10005	0	0	0	0	2	1	0	0	0	0	0	0	0	0
Root; k__Bacteria; p__Actinobacteria; c__Actinobacteria; o__Corynebacteriales; f__Corynebacteriaceae_None1128	0	0	0	0	1	0	0	0	0	0	0	0	0	0
Root; k__Bacteria; p__Actinobacteria; c__Actinobacteria; o__Corynebacteriales; f__Corynebacteriaceae_None15276	0	0	0	0	0	0	0	0	0	0	0	0	0	4
Root; k__Bacteria; p__Actinobacteria; c__Actinobacteria; o__Corynebacteriales; f__Corynebacteriaceae_None15499	0	0	0	0	0	1	0	0	0	1	0	0	0	0
Root; k__Bacteria; p__Actinobacteria; c__Actinobacteria; o__Corynebacteriales; f__Corynebacteriaceae_None18676	0	0	0	0	2	4	0	0	0	0	0	0	0	6
Root; k__Bacteria; p__Actinobacteria; c__Actinobacteria; o__Corynebacteriales; f__Corynebacteriaceae_None19516	0	0	0	0	0	0	0	0	0	0	0	0	0	4
Root; k__Bacteria; p__Actinobacteria; c__Actinobacteria; o__Corynebacteriales; f__Corynebacteriaceae_None2070	0	0	0	0	0	0	0	0	0	0	0	0	0	2
Root; k__Bacteria; p__Actinobacteria; c__Actinobacteria; o__Corynebacteriales; f__Corynebacteriaceae_None2491	0	2	0	0	0	0	0	0	0	0	0	0	0	0
Root; k__Bacteria; p__Actinobacteria; c__Actinobacteria; o__Corynebacteriales; f__Corynebacteriaceae_None25028	0	0	0	0	1	0	0	0	0	0	0	0	0	0
Root; k__Bacteria; p__Actinobacteria; c__Actinobacteria; o__Corynebacteriales; f__Corynebacteriaceae_None5055	0	0	0	0	1	0	0	0	0	0	0	0	0	0
Root; k__Bacteria; p__Actinobacteria; c__Actinobacteria; o__Corynebacteriales; f__Corynebacteriaceae_None6019	0	0	0	0	0	0	0	0	0	0	0	0	0	8
Root; k__Bacteria; p__Actinobacteria; c__Actinobacteria; o__Corynebacteriales; f__Corynebacteriaceae_None8605	0	3	0	0	13	13	0	0	1	0	5	1	0	6
Root; k__Bacteria; p__Actinobacteria; c__Actinobacteria; o__Corynebacteriales; f__Corynebacteriaceae_None8627	0	0	0	0	0	0	0	0	0	0	2	0	0	0
Root; k__Bacteria; p__Actinobacteria; c__Actinobacteria; o__Corynebacteriales; f__Dietziaceae_17657	0	0	0	0	0	0	0	0	0	0	0	0	0	4
Root; k__Bacteria; p__Actinobacteria; c__Actinobacteria; o__Corynebacteriales; f__Mycobacteriaceae_106307	0	0	0	0	0	0	0	0	0	0	0	1	0	0
Root; k__Bacteria; p__Actinobacteria; c__Actinobacteria; o__Corynebacteriales; f__Mycobacteriaceae_110934	0	0	0	0	0	0	0	1	0	0	0	1	0	0
Root; k__Bacteria; p__Actinobacteria; c__Actinobacteria; o__Corynebacteriales; f__Mycobacteriaceae_113645	0	0	0	0	0	0	0	0	0	0	0	1	0	0
Root; k__Bacteria; p__Actinobacteria; c__Actinobacteria; o__Corynebacteriales; f__Mycobacteriaceae_14252	0	0	0	0	0	1	0	0	0	0	0	0	0	0
Root; k__Bacteria; p__Actinobacteria; c__Actinobacteria; o__Corynebacteriales; f__Mycobacteriaceae_19343	2	0	0	0	0	1	0	0	1	0	0	2	0	0
Root; k__Bacteria; p__Actinobacteria; c__Actinobacteria; o__Corynebacteriales; f__Mycobacteriaceae_21667	1	0	0	0	0	2	0	0	0	0	0	1	0	5
Root; k__Bacteria; p__Actinobacteria; c__Actinobacteria; o__Corynebacteriales; f__Mycobacteriaceae_29562	0	0	0	0	0	0	0	0	0	0	0	0	0	5
Root; k__Bacteria; p__Actinobacteria; c__Actinobacteria; o__Corynebacteriales; f__Mycobacteriaceae_29812	0	0	0	0	1	0	0	1	0	0	0	0	0	0
Root; k__Bacteria; p__Actinobacteria; c__Actinobacteria; o__Corynebacteriales; f__Mycobacteriaceae_42733	1	0	0	0	0	0	0	0	0	0	0	0	0	0
Root; k__Bacteria; p__Actinobacteria; c__Actinobacteria; o__Corynebacteriales; f__Mycobacteriaceae_44142	0	0	0	0	0	0	0	0	0	0	0	4	0	0
Root; k__Bacteria; p__Actinobacteria; c__Actinobacteria; o__Corynebacteriales; f__Mycobacteriaceae_45472	1	0	0	0	0	0	0	0	0	0	0	2	0	0
Root; k__Bacteria; p__Actinobacteria; c__Actinobacteria; o__Corynebacteriales; f__Mycobacteriaceae_52493	0	0	0	0	1	0	0	0	0	0	0	2	0	0
Root; k__Bacteria; p__Actinobacteria; c__Actinobacteria; o__Corynebacteriales; f__Mycobacteriaceae_56581	0	0	0	0	0	0	0	0	0	0	0	0	0	1
Root; k__Bacteria; p__Actinobacteria; c__Actinobacteria; o__Corynebacteriales; f__Mycobacteriaceae_69633	0	0	0	0	0	0	0	0	2	0	0	0	0	0
Root; k__Bacteria; p__Actinobacteria; c__Actinobacteria; o__Corynebacteriales; f__Mycobacteriaceae_7652	0	0	0	0	0	0	0	0	0	1	0	1	0	0
Root; k__Bacteria; p__Actinobacteria; c__Actinobacteria; o__Corynebacteriales; f__Mycobacteriaceae_93989	0	0	0	0	0	0	0	0	0	0	0	1	0	1
Root; k__Bacteria; p__Actinobacteria; c__Actinobacteria; o__Corynebacteriales; f__Mycobacteriaceae_None11986	0	0	1	0	0	1	1	0	0	0	1	2	0	0
Root; k__Bacteria; p__Actinobacteria; c__Actinobacteria; o__Corynebacteriales; f__Mycobacteriaceae_None13554	0	0	0	0	0	0	0	0	0	0	0	5	0	0
Root; k__Bacteria; p__Actinobacteria; c__Actinobacteria; o__Corynebacteriales; f__Mycobacteriaceae_None13977	0	0	0	0	0	0	0	0	0	0	0	1	0	0
Root; k__Bacteria; p__Actinobacteria; c__Actinobacteria; o__Corynebacteriales; f__Mycobacteriaceae_None14209	0	0	0	0	0	0	0	0	0	0	0	2	0	0
Root; k__Bacteria; p__Actinobacteria; c__Actinobacteria; o__Corynebacteriales; f__Mycobacteriaceae_None14740	2	0	0	0	0	0	0	0	0	0	0	0	0	0
Root; k__Bacteria; p__Actinobacteria; c__Actinobacteria; o__Corynebacteriales; f__Mycobacteriaceae_None16269	1	0	0	0	0	0	0	0	0	0	0	0	0	0
Root; k__Bacteria; p__Actinobacteria; c__Actinobacteria; o__Corynebacteriales; f__Mycobacteriaceae_None19236	0	1	0	2	0	6	0	2	0	1	0	1	0	0
Root; k__Bacteria; p__Actinobacteria; c__Actinobacteria; o__Corynebacteriales; f__Mycobacteriaceae_None2057	0	0	0	0	1	2	0	0	0	0	0	1	0	0
Root; k__Bacteria; p__Actinobacteria; c__Actinobacteria; o__Corynebacteriales; f__Mycobacteriaceae_None21222	0	0	0	0	0	0	0	0	0	0	0	1	0	0
Root; k__Bacteria; p__Actinobacteria; c__Actinobacteria; o__Corynebacteriales; f__Mycobacteriaceae_None23728	0	0	0	0	0	3	0	0	0	1	3	13	1	0
Root; k__Bacteria; p__Actinobacteria; c__Actinobacteria; o__Corynebacteriales; f__Mycobacteriaceae_None3995	0	0	0	0	0	1	0	0	1	0	0	0	0	0
Root; k__Bacteria; p__Actinobacteria; c__Actinobacteria; o__Corynebacteriales; f__Mycobacteriaceae_None4121	1	0	0	0	0	0	0	0	0	0	0	0	0	1
Root; k__Bacteria; p__Actinobacteria; c__Actinobacteria; o__Corynebacteriales; f__Mycobacteriaceae_None6465	0	0	0	0	0	3	0	0	0	0	2	8	0	0
Root; k__Bacteria; p__Actinobacteria; c__Actinobacteria; o__Corynebacteriales; f__Mycobacteriaceae_None948	0	1	0	0	0	0	0	0	0	0	0	0	0	0
Root; k__Bacteria; p__Actinobacteria; c__Actinobacteria; o__Corynebacteriales; f__Nocardiaceae_104048	0	1	0	0	0	0	0	0	0	0	0	0	0	0
Root; k__Bacteria; p__Actinobacteria; c__Actinobacteria; o__Corynebacteriales; f__Nocardiaceae_113213	0	0	0	0	0	0	0	0	0	1	1	5	0	0
Root; k__Bacteria; p__Actinobacteria; c__Actinobacteria; o__Corynebacteriales; f__Nocardiaceae_22106	1	0	0	0	0	0	0	0	0	0	0	1	0	0
Root; k__Bacteria; p__Actinobacteria; c__Actinobacteria; o__Corynebacteriales; f__Nocardiaceae_276	0	0	0	0	0	0	0	0	0	0	0	1	0	0
Root; k__Bacteria; p__Actinobacteria; c__Actinobacteria; o__Corynebacteriales; f__Nocardiaceae_36872	0	0	0	0	0	0	0	0	0	0	0	1	0	0
Root; k__Bacteria; p__Actinobacteria; c__Actinobacteria; o__Corynebacteriales; f__Nocardiaceae_38166	0	0	0	0	0	0	0	0	0	0	0	1	0	0
Root; k__Bacteria; p__Actinobacteria; c__Actinobacteria; o__Corynebacteriales; f__Nocardiaceae_48659	1	0	0	0	0	0	0	0	0	0	0	0	0	0
Root; k__Bacteria; p__Actinobacteria; c__Actinobacteria; o__Corynebacteriales; f__Nocardiaceae_51869	0	0	0	0	0	0	0	0	0	0	0	1	0	0
Root; k__Bacteria; p__Actinobacteria; c__Actinobacteria; o__Corynebacteriales; f__Nocardiaceae_67328	0	0	0	0	0	0	0	0	0	0	0	1	0	0
Root; k__Bacteria; p__Actinobacteria; c__Actinobacteria; o__Corynebacteriales; f__Nocardiaceae_68677	0	0	0	0	0	0	0	0	2	0	0	0	0	0
Root; k__Bacteria; p__Actinobacteria; c__Actinobacteria; o__Corynebacteriales; f__Nocardiaceae_93140	0	0	0	0	0	2	0	0	0	0	0	0	0	0
Root; k__Bacteria; p__Actinobacteria; c__Actinobacteria; o__Corynebacteriales; f__Nocardiaceae_None11937	0	0	0	0	0	0	0	0	0	0	0	2	0	0
Root; k__Bacteria; p__Actinobacteria; c__Actinobacteria; o__Corynebacteriales; f__Nocardiaceae_None16272	0	0	0	0	0	0	0	0	0	0	0	1	0	0
Root; k__Bacteria; p__Actinobacteria; c__Actinobacteria; o__Corynebacteriales; f__Nocardiaceae_None17636	1	0	0	0	0	0	0	0	0	0	0	0	0	0
Root; k__Bacteria; p__Actinobacteria; c__Actinobacteria; o__Corynebacteriales; f__Tsukamurellaceae_105378	0	0	0	0	0	1	0	0	0	0	0	0	0	0
Root; k__Bacteria; p__Actinobacteria; c__Actinobacteria; o__Corynebacteriales; f__Tsukamurellaceae_3089	0	0	0	0	0	0	0	0	0	0	0	1	0	0
Root; k__Bacteria; p__Actinobacteria; c__Actinobacteria; o__Corynebacteriales; f__Uncultured_107132	0	0	0	0	0	0	0	0	0	0	0	2	1	3
Root; k__Bacteria; p__Actinobacteria; c__Actinobacteria; o__Corynebacteriales; f__Uncultured_111928	0	0	0	0	0	2	0	0	0	0	2	1	0	0
Root; k__Bacteria; p__Actinobacteria; c__Actinobacteria; o__Corynebacteriales; f__Uncultured_14966	0	0	0	0	0	0	0	0	0	0	0	1	0	2
Root; k__Bacteria; p__Actinobacteria; c__Actinobacteria; o__Corynebacteriales; f__Uncultured_57222	0	0	0	0	0	0	0	0	0	0	0	9	0	0
Root; k__Bacteria; p__Actinobacteria; c__Actinobacteria; o__Corynebacteriales; f__Uncultured_68433	0	0	0	0	0	0	0	0	1	0	0	0	0	0
Root; k__Bacteria; p__Actinobacteria; c__Actinobacteria; o__Corynebacteriales; f__Uncultured_76354	2	0	0	0	0	2	0	0	0	1	0	9	0	1
Root; k__Bacteria; p__Actinobacteria; c__Actinobacteria; o__Corynebacteriales; f__Uncultured_84769	0	0	0	0	0	0	0	0	0	0	0	1	0	0
Root; k__Bacteria; p__Actinobacteria; c__Actinobacteria; o__Corynebacteriales; f__Uncultured_90299	1	0	0	0	0	0	0	0	0	0	0	0	0	0
Root; k__Bacteria; p__Actinobacteria; c__Actinobacteria; o__Corynebacteriales_None10171	0	0	0	0	0	0	0	0	0	0	0	16	0	0
Root; k__Bacteria; p__Actinobacteria; c__Actinobacteria; o__Corynebacteriales_None10763	0	0	0	0	0	0	0	0	0	0	0	0	1	0
Root; k__Bacteria; p__Actinobacteria; c__Actinobacteria; o__Corynebacteriales_None11880	0	0	1	0	0	0	0	0	0	0	0	0	0	0
Root; k__Bacteria; p__Actinobacteria; c__Actinobacteria; o__Corynebacteriales_None12993	0	0	0	0	0	0	0	0	0	1	0	0	0	0
Root; k__Bacteria; p__Actinobacteria; c__Actinobacteria; o__Corynebacteriales_None13000	0	0	0	0	0	1	0	0	0	0	0	0	0	0
Root; k__Bacteria; p__Actinobacteria; c__Actinobacteria; o__Corynebacteriales_None14381	0	0	0	0	0	0	0	0	1	0	0	1	0	0
Root; k__Bacteria; p__Actinobacteria; c__Actinobacteria; o__Corynebacteriales_None1480	0	0	0	0	0	0	0	0	0	0	4	0	0	0
Root; k__Bacteria; p__Actinobacteria; c__Actinobacteria; o__Corynebacteriales_None15456	0	0	0	0	0	4	0	0	0	0	0	68	0	0
Root; k__Bacteria; p__Actinobacteria; c__Actinobacteria; o__Corynebacteriales_None16668	0	0	0	0	0	1	0	0	0	0	1	0	0	0
Root; k__Bacteria; p__Actinobacteria; c__Actinobacteria; o__Corynebacteriales_None17142	0	0	0	0	0	0	0	0	0	0	1	0	0	0
Root; k__Bacteria; p__Actinobacteria; c__Actinobacteria; o__Corynebacteriales_None1724	0	0	0	0	0	0	0	1	0	0	0	1	0	0
Root; k__Bacteria; p__Actinobacteria; c__Actinobacteria; o__Corynebacteriales_None19847	0	0	0	0	0	2	0	0	0	0	0	0	0	0
Root; k__Bacteria; p__Actinobacteria; c__Actinobacteria; o__Corynebacteriales_None20594	0	0	0	0	0	3	0	0	0	0	0	10	0	0
Root; k__Bacteria; p__Actinobacteria; c__Actinobacteria; o__Corynebacteriales_None21654	0	1	0	0	0	0	0	0	0	0	0	0	0	0
Root; k__Bacteria; p__Actinobacteria; c__Actinobacteria; o__Corynebacteriales_None22962	0	0	0	0	0	0	0	0	0	2	1	0	0	0
Root; k__Bacteria; p__Actinobacteria; c__Actinobacteria; o__Corynebacteriales_None6637	0	0	0	0	0	1	0	0	1	0	0	0	0	0
Root; k__Bacteria; p__Actinobacteria; c__Actinobacteria; o__Corynebacteriales_None7096	0	0	0	0	0	3	0	0	0	0	0	12	2	0
Root; k__Bacteria; p__Actinobacteria; c__Actinobacteria; o__Corynebacteriales_None7353	0	0	0	0	0	0	0	0	0	1	0	1	0	0
Root; k__Bacteria; p__Actinobacteria; c__Actinobacteria; o__Corynebacteriales_None7557	0	0	0	0	0	0	0	0	0	0	1	4	0	0
Root; k__Bacteria; p__Actinobacteria; c__Actinobacteria; o__Corynebacteriales_None8043	0	0	0	0	0	0	0	0	0	0	0	0	0	2
Root; k__Bacteria; p__Actinobacteria; c__Actinobacteria; o__Corynebacteriales_None8597	0	0	0	0	0	1	0	0	0	0	0	0	0	0
Root; k__Bacteria; p__Actinobacteria; c__Actinobacteria; o__Corynebacteriales_None8754	0	0	0	0	0	1	0	0	0	1	0	0	0	0
Root; k__Bacteria; p__Actinobacteria; c__Actinobacteria; o__Corynebacteriales_None996	0	0	0	0	0	0	0	0	0	0	2	0	0	0
Root; k__Bacteria; p__Actinobacteria; c__Actinobacteria; o__Frankiales; f__Acidothermaceae_100463	0	0	0	0	0	0	0	0	0	0	0	0	0	1
Root; k__Bacteria; p__Actinobacteria; c__Actinobacteria; o__Frankiales; f__Acidothermaceae_103020	0	0	0	0	0	0	0	0	0	0	0	0	0	1
Root; k__Bacteria; p__Actinobacteria; c__Actinobacteria; o__Frankiales; f__Acidothermaceae_None5349	1	0	0	0	0	0	0	0	0	0	0	0	0	0
Root; k__Bacteria; p__Actinobacteria; c__Actinobacteria; o__Frankiales; f__Acidothermaceae_None9558	0	0	0	0	0	0	0	0	0	0	0	0	0	1
Root; k__Bacteria; p__Actinobacteria; c__Actinobacteria; o__Frankiales; f__Cryptosporangiaceae_109702	0	0	0	0	0	0	0	0	0	0	0	0	0	5
Root; k__Bacteria; p__Actinobacteria; c__Actinobacteria; o__Frankiales; f__Cryptosporangiaceae_31607	0	0	0	0	0	0	0	0	0	0	0	0	0	1
Root; k__Bacteria; p__Actinobacteria; c__Actinobacteria; o__Frankiales; f__Cryptosporangiaceae_68680	0	0	0	0	0	3	0	0	0	0	0	0	0	23
Root; k__Bacteria; p__Actinobacteria; c__Actinobacteria; o__Frankiales; f__Cryptosporangiaceae_84881	0	0	0	0	0	0	0	0	0	0	0	0	0	1
Root; k__Bacteria; p__Actinobacteria; c__Actinobacteria; o__Frankiales; f__Cryptosporangiaceae_None1870	0	0	0	0	0	0	0	0	0	0	0	0	0	2
Root; k__Bacteria; p__Actinobacteria; c__Actinobacteria; o__Frankiales; f__Cryptosporangiaceae_None21263	0	0	0	0	0	0	0	0	0	0	0	0	0	1
Root; k__Bacteria; p__Actinobacteria; c__Actinobacteria; o__Frankiales; f__Cryptosporangiaceae_None3099	0	0	0	0	0	0	0	0	0	0	0	0	0	2
Root; k__Bacteria; p__Actinobacteria; c__Actinobacteria; o__Frankiales; f__Frankiaceae_None1106	0	0	0	0	0	0	0	0	0	0	0	3	0	0
Root; k__Bacteria; p__Actinobacteria; c__Actinobacteria; o__Frankiales; f__Frankiaceae_None13095	0	0	0	0	0	0	0	0	0	0	0	1	0	0
Root; k__Bacteria; p__Actinobacteria; c__Actinobacteria; o__Frankiales; f__Frankiaceae_None1406	0	0	0	0	0	0	0	0	0	0	0	0	0	3
Root; k__Bacteria; p__Actinobacteria; c__Actinobacteria; o__Frankiales; f__Frankiaceae_None2253	0	0	0	0	0	0	0	0	0	0	0	1	0	0
Root; k__Bacteria; p__Actinobacteria; c__Actinobacteria; o__Frankiales; f__Frankiaceae_None23131	0	0	0	0	0	0	0	0	0	0	1	1	0	0
Root; k__Bacteria; p__Actinobacteria; c__Actinobacteria; o__Frankiales; f__Frankiaceae_None5480	0	0	0	0	0	0	0	0	0	0	0	1	0	0
Root; k__Bacteria; p__Actinobacteria; c__Actinobacteria; o__Frankiales; f__Geodermatophilaceae_100737	0	0	0	0	0	1	0	0	0	0	0	1	0	2
Root; k__Bacteria; p__Actinobacteria; c__Actinobacteria; o__Frankiales; f__Geodermatophilaceae_108181	0	0	0	0	0	1	0	0	0	0	0	0	0	7
Root; k__Bacteria; p__Actinobacteria; c__Actinobacteria; o__Frankiales; f__Geodermatophilaceae_35548	0	0	0	0	0	0	0	0	0	0	0	0	0	2
Root; k__Bacteria; p__Actinobacteria; c__Actinobacteria; o__Frankiales; f__Geodermatophilaceae_79920	0	0	0	0	0	0	0	0	0	0	3	5	0	0
Root; k__Bacteria; p__Actinobacteria; c__Actinobacteria; o__Frankiales; f__Geodermatophilaceae_80818	0	0	0	0	1	0	0	0	0	0	0	0	0	2
Root; k__Bacteria; p__Actinobacteria; c__Actinobacteria; o__Frankiales; f__Geodermatophilaceae_88315	0	0	1	0	0	6	2	2	0	0	1	2	1	10
Root; k__Bacteria; p__Actinobacteria; c__Actinobacteria; o__Frankiales; f__Geodermatophilaceae_None10710	0	0	0	0	0	0	0	0	0	0	0	0	0	4
Root; k__Bacteria; p__Actinobacteria; c__Actinobacteria; o__Frankiales; f__Geodermatophilaceae_None13820	0	0	0	0	0	0	0	0	0	0	0	0	0	1
Root; k__Bacteria; p__Actinobacteria; c__Actinobacteria; o__Frankiales; f__Geodermatophilaceae_None16130	0	0	0	0	0	0	0	0	0	0	0	2	0	1
Root; k__Bacteria; p__Actinobacteria; c__Actinobacteria; o__Frankiales; f__Geodermatophilaceae_None4443	0	0	0	0	0	0	0	0	0	0	0	0	0	2
Root; k__Bacteria; p__Actinobacteria; c__Actinobacteria; o__Frankiales; f__Geodermatophilaceae_None6660	0	0	0	0	0	0	0	0	0	0	0	0	0	3
Root; k__Bacteria; p__Actinobacteria; c__Actinobacteria; o__Frankiales; f__Nakamurellaceae_39587	1	0	0	0	0	2	0	0	0	0	1	3	0	2
Root; k__Bacteria; p__Actinobacteria; c__Actinobacteria; o__Frankiales; f__Nakamurellaceae_79641	1	0	0	0	0	0	0	0	0	0	0	1	0	2
Root; k__Bacteria; p__Actinobacteria; c__Actinobacteria; o__Frankiales; f__Nakamurellaceae_None17049	0	0	0	0	0	2	0	0	0	0	0	1	0	0
Root; k__Bacteria; p__Actinobacteria; c__Actinobacteria; o__Frankiales; f__Nakamurellaceae_None8337	0	0	0	0	1	0	0	0	0	0	0	1	0	0
Root; k__Bacteria; p__Actinobacteria; c__Actinobacteria; o__Frankiales; f__Sporichthyaceae_101649	0	0	0	0	2	0	0	0	0	0	0	0	0	15
Root; k__Bacteria; p__Actinobacteria; c__Actinobacteria; o__Frankiales; f__Sporichthyaceae_102135	28	8	1	3	11	3	0	0	15	14	38	543	38	1677
Root; k__Bacteria; p__Actinobacteria; c__Actinobacteria; o__Frankiales; f__Sporichthyaceae_103076	11	0	0	0	1	0	1	0	0	0	0	0	0	113
Root; k__Bacteria; p__Actinobacteria; c__Actinobacteria; o__Frankiales; f__Sporichthyaceae_104752	1	3	0	0	0	1	0	0	0	0	4	0	0	85
Root; k__Bacteria; p__Actinobacteria; c__Actinobacteria; o__Frankiales; f__Sporichthyaceae_106147	0	0	0	0	0	0	0	0	0	0	0	0	0	2
Root; k__Bacteria; p__Actinobacteria; c__Actinobacteria; o__Frankiales; f__Sporichthyaceae_108610	0	0	0	0	0	0	0	0	0	0	0	0	0	24
Root; k__Bacteria; p__Actinobacteria; c__Actinobacteria; o__Frankiales; f__Sporichthyaceae_109377	0	0	0	0	0	0	0	0	0	0	0	0	0	2
Root; k__Bacteria; p__Actinobacteria; c__Actinobacteria; o__Frankiales; f__Sporichthyaceae_109475	0	0	0	0	0	0	0	0	0	0	0	0	0	18
Root; k__Bacteria; p__Actinobacteria; c__Actinobacteria; o__Frankiales; f__Sporichthyaceae_109905	2	0	0	0	0	0	0	0	0	0	0	0	0	7
Root; k__Bacteria; p__Actinobacteria; c__Actinobacteria; o__Frankiales; f__Sporichthyaceae_111196	0	0	0	0	0	0	0	0	0	0	0	0	0	150
Root; k__Bacteria; p__Actinobacteria; c__Actinobacteria; o__Frankiales; f__Sporichthyaceae_112441	0	0	0	0	0	0	0	0	0	0	0	0	0	33
Root; k__Bacteria; p__Actinobacteria; c__Actinobacteria; o__Frankiales; f__Sporichthyaceae_113310	0	0	0	0	0	0	0	0	0	0	0	0	0	1
Root; k__Bacteria; p__Actinobacteria; c__Actinobacteria; o__Frankiales; f__Sporichthyaceae_1241	1	0	0	0	0	0	0	0	0	0	0	0	1	222
Root; k__Bacteria; p__Actinobacteria; c__Actinobacteria; o__Frankiales; f__Sporichthyaceae_2139	0	0	0	0	0	0	0	0	0	0	0	0	0	2
Root; k__Bacteria; p__Actinobacteria; c__Actinobacteria; o__Frankiales; f__Sporichthyaceae_2376	12	0	0	0	6	0	0	0	0	2	0	0	0	417
Root; k__Bacteria; p__Actinobacteria; c__Actinobacteria; o__Frankiales; f__Sporichthyaceae_35061	2	0	0	0	0	0	0	0	0	0	0	0	0	1
Root; k__Bacteria; p__Actinobacteria; c__Actinobacteria; o__Frankiales; f__Sporichthyaceae_35292	0	0	0	0	0	0	0	0	0	0	0	0	0	7
Root; k__Bacteria; p__Actinobacteria; c__Actinobacteria; o__Frankiales; f__Sporichthyaceae_40176	0	0	0	0	0	0	0	0	0	0	0	1	0	0
Root; k__Bacteria; p__Actinobacteria; c__Actinobacteria; o__Frankiales; f__Sporichthyaceae_42245	0	0	0	0	0	0	0	0	0	0	0	0	0	3
Root; k__Bacteria; p__Actinobacteria; c__Actinobacteria; o__Frankiales; f__Sporichthyaceae_42589	1	0	0	0	0	0	0	0	0	0	0	0	0	33
Root; k__Bacteria; p__Actinobacteria; c__Actinobacteria; o__Frankiales; f__Sporichthyaceae_42619	0	0	0	0	0	0	0	0	0	0	0	0	0	25
Root; k__Bacteria; p__Actinobacteria; c__Actinobacteria; o__Frankiales; f__Sporichthyaceae_44925	5	0	0	0	0	0	0	0	0	0	0	0	0	280
Root; k__Bacteria; p__Actinobacteria; c__Actinobacteria; o__Frankiales; f__Sporichthyaceae_45115	16	0	0	0	6	0	0	0	0	0	0	0	0	604
Root; k__Bacteria; p__Actinobacteria; c__Actinobacteria; o__Frankiales; f__Sporichthyaceae_46530	0	0	0	0	0	0	0	0	0	0	0	0	0	15
Root; k__Bacteria; p__Actinobacteria; c__Actinobacteria; o__Frankiales; f__Sporichthyaceae_47003	0	0	0	0	0	0	0	0	0	0	0	0	0	4
Root; k__Bacteria; p__Actinobacteria; c__Actinobacteria; o__Frankiales; f__Sporichthyaceae_48076	1	0	0	0	3	0	0	0	0	0	0	0	0	47
Root; k__Bacteria; p__Actinobacteria; c__Actinobacteria; o__Frankiales; f__Sporichthyaceae_52841	0	5	0	0	2	0	0	0	0	0	0	0	4	261
Root; k__Bacteria; p__Actinobacteria; c__Actinobacteria; o__Frankiales; f__Sporichthyaceae_56469	0	0	0	0	0	0	0	0	0	0	0	7	0	0
Root; k__Bacteria; p__Actinobacteria; c__Actinobacteria; o__Frankiales; f__Sporichthyaceae_56969	0	0	0	0	0	0	0	0	0	0	0	0	0	1
Root; k__Bacteria; p__Actinobacteria; c__Actinobacteria; o__Frankiales; f__Sporichthyaceae_57297	0	0	0	0	0	0	0	0	0	0	0	0	0	2
Root; k__Bacteria; p__Actinobacteria; c__Actinobacteria; o__Frankiales; f__Sporichthyaceae_59890	0	0	0	0	3	0	0	0	0	0	0	0	0	0
Root; k__Bacteria; p__Actinobacteria; c__Actinobacteria; o__Frankiales; f__Sporichthyaceae_59899	0	0	0	0	0	0	0	0	0	0	0	0	0	27
Root; k__Bacteria; p__Actinobacteria; c__Actinobacteria; o__Frankiales; f__Sporichthyaceae_60988	2	0	0	0	0	0	0	0	0	0	0	0	0	11
Root; k__Bacteria; p__Actinobacteria; c__Actinobacteria; o__Frankiales; f__Sporichthyaceae_61743	0	0	0	0	0	0	0	0	0	0	0	0	0	9
Root; k__Bacteria; p__Actinobacteria; c__Actinobacteria; o__Frankiales; f__Sporichthyaceae_64943	0	0	2	0	0	4	0	1	1	1	2	8	0	5
Root; k__Bacteria; p__Actinobacteria; c__Actinobacteria; o__Frankiales; f__Sporichthyaceae_66112	0	0	0	0	0	0	0	0	0	0	0	0	0	21
Root; k__Bacteria; p__Actinobacteria; c__Actinobacteria; o__Frankiales; f__Sporichthyaceae_66162	1	0	0	0	0	0	0	0	0	0	0	0	0	69
Root; k__Bacteria; p__Actinobacteria; c__Actinobacteria; o__Frankiales; f__Sporichthyaceae_66890	0	0	0	0	0	0	0	0	0	0	3	0	0	0
Root; k__Bacteria; p__Actinobacteria; c__Actinobacteria; o__Frankiales; f__Sporichthyaceae_66950	0	0	0	0	0	0	0	0	0	0	0	0	0	4
Root; k__Bacteria; p__Actinobacteria; c__Actinobacteria; o__Frankiales; f__Sporichthyaceae_7039	0	0	0	0	0	0	0	0	0	0	0	0	0	11
Root; k__Bacteria; p__Actinobacteria; c__Actinobacteria; o__Frankiales; f__Sporichthyaceae_71861	8	1	0	0	1	0	0	0	0	0	0	0	0	201
Root; k__Bacteria; p__Actinobacteria; c__Actinobacteria; o__Frankiales; f__Sporichthyaceae_73648	0	0	0	0	0	0	0	0	0	0	0	0	0	2
Root; k__Bacteria; p__Actinobacteria; c__Actinobacteria; o__Frankiales; f__Sporichthyaceae_74029	0	0	0	0	0	0	0	0	0	0	0	0	0	14
Root; k__Bacteria; p__Actinobacteria; c__Actinobacteria; o__Frankiales; f__Sporichthyaceae_75104	2	0	0	0	0	0	0	0	0	0	1	0	0	89
Root; k__Bacteria; p__Actinobacteria; c__Actinobacteria; o__Frankiales; f__Sporichthyaceae_78400	0	0	0	0	0	0	0	0	0	0	0	0	0	6
Root; k__Bacteria; p__Actinobacteria; c__Actinobacteria; o__Frankiales; f__Sporichthyaceae_81431	0	0	0	0	0	0	0	0	0	0	0	0	0	2
Root; k__Bacteria; p__Actinobacteria; c__Actinobacteria; o__Frankiales; f__Sporichthyaceae_82311	1	1	0	0	2	0	0	0	0	0	0	0	0	157
Root; k__Bacteria; p__Actinobacteria; c__Actinobacteria; o__Frankiales; f__Sporichthyaceae_8342	0	0	0	0	0	0	0	0	0	0	0	0	0	1
Root; k__Bacteria; p__Actinobacteria; c__Actinobacteria; o__Frankiales; f__Sporichthyaceae_83843	0	0	0	0	0	0	0	0	0	0	0	0	0	19
Root; k__Bacteria; p__Actinobacteria; c__Actinobacteria; o__Frankiales; f__Sporichthyaceae_85547	0	0	0	0	0	0	0	0	0	0	0	0	0	2
Root; k__Bacteria; p__Actinobacteria; c__Actinobacteria; o__Frankiales; f__Sporichthyaceae_8683	0	0	0	0	0	0	0	0	0	0	0	1	0	2
Root; k__Bacteria; p__Actinobacteria; c__Actinobacteria; o__Frankiales; f__Sporichthyaceae_88905	5	1	0	0	2	0	0	0	0	0	1	0	0	13
Root; k__Bacteria; p__Actinobacteria; c__Actinobacteria; o__Frankiales; f__Sporichthyaceae_88981	6	0	0	0	0	0	0	0	0	1	0	0	0	26
Root; k__Bacteria; p__Actinobacteria; c__Actinobacteria; o__Frankiales; f__Sporichthyaceae_90462	0	0	0	0	0	0	0	0	0	0	0	0	0	1
Root; k__Bacteria; p__Actinobacteria; c__Actinobacteria; o__Frankiales; f__Sporichthyaceae_91059	0	0	0	0	0	0	0	0	0	0	0	0	0	3
Root; k__Bacteria; p__Actinobacteria; c__Actinobacteria; o__Frankiales; f__Sporichthyaceae_91481	0	0	0	0	0	0	0	0	0	0	0	0	0	3
Root; k__Bacteria; p__Actinobacteria; c__Actinobacteria; o__Frankiales; f__Sporichthyaceae_91627	0	2	0	0	1	0	0	1	1	1	9	110	6	72
Root; k__Bacteria; p__Actinobacteria; c__Actinobacteria; o__Frankiales; f__Sporichthyaceae_91849	5	0	0	0	0	0	0	0	0	0	0	0	0	69
Root; k__Bacteria; p__Actinobacteria; c__Actinobacteria; o__Frankiales; f__Sporichthyaceae_92008	18	6	0	0	14	0	0	0	0	0	0	0	0	763
Root; k__Bacteria; p__Actinobacteria; c__Actinobacteria; o__Frankiales; f__Sporichthyaceae_92902	25	3	0	0	7	0	1	0	0	1	0	1	0	871
Root; k__Bacteria; p__Actinobacteria; c__Actinobacteria; o__Frankiales; f__Sporichthyaceae_93465	0	0	0	0	3	0	0	0	0	1	0	0	0	205
Root; k__Bacteria; p__Actinobacteria; c__Actinobacteria; o__Frankiales; f__Sporichthyaceae_95144	2	0	0	0	0	0	0	0	0	0	0	0	0	12
Root; k__Bacteria; p__Actinobacteria; c__Actinobacteria; o__Frankiales; f__Sporichthyaceae_97557	0	0	0	0	0	0	0	0	0	0	0	2	0	2
Root; k__Bacteria; p__Actinobacteria; c__Actinobacteria; o__Frankiales; f__Sporichthyaceae_None10613	0	0	0	0	0	0	0	0	0	0	1	34	2	20
Root; k__Bacteria; p__Actinobacteria; c__Actinobacteria; o__Frankiales; f__Sporichthyaceae_None10742	0	0	0	0	1	0	0	0	0	0	0	0	0	40
Root; k__Bacteria; p__Actinobacteria; c__Actinobacteria; o__Frankiales; f__Sporichthyaceae_None11326	0	0	0	0	0	0	1	1	0	2	4	28	1	4
Root; k__Bacteria; p__Actinobacteria; c__Actinobacteria; o__Frankiales; f__Sporichthyaceae_None11730	0	0	0	0	0	0	0	0	0	0	2	0	0	1
Root; k__Bacteria; p__Actinobacteria; c__Actinobacteria; o__Frankiales; f__Sporichthyaceae_None12274	3	0	0	0	0	0	0	0	0	0	0	0	0	23
Root; k__Bacteria; p__Actinobacteria; c__Actinobacteria; o__Frankiales; f__Sporichthyaceae_None12446	0	0	0	0	1	0	0	0	0	0	0	0	0	1
Root; k__Bacteria; p__Actinobacteria; c__Actinobacteria; o__Frankiales; f__Sporichthyaceae_None12527	0	0	0	0	0	0	0	0	1	1	6	4	3	27
Root; k__Bacteria; p__Actinobacteria; c__Actinobacteria; o__Frankiales; f__Sporichthyaceae_None12537	1	0	0	0	0	0	0	0	0	0	2	0	0	4
Root; k__Bacteria; p__Actinobacteria; c__Actinobacteria; o__Frankiales; f__Sporichthyaceae_None12904	0	0	0	0	0	0	0	0	0	0	0	0	0	3
Root; k__Bacteria; p__Actinobacteria; c__Actinobacteria; o__Frankiales; f__Sporichthyaceae_None13168	1	0	0	0	0	0	0	0	0	0	0	0	0	6
Root; k__Bacteria; p__Actinobacteria; c__Actinobacteria; o__Frankiales; f__Sporichthyaceae_None13332	0	0	0	0	0	0	0	0	0	0	0	0	0	1
Root; k__Bacteria; p__Actinobacteria; c__Actinobacteria; o__Frankiales; f__Sporichthyaceae_None13870	0	0	0	0	0	0	0	0	0	0	0	0	0	11
Root; k__Bacteria; p__Actinobacteria; c__Actinobacteria; o__Frankiales; f__Sporichthyaceae_None14320	1	0	2	5	3	0	0	0	1	4	5	478	1	30
Root; k__Bacteria; p__Actinobacteria; c__Actinobacteria; o__Frankiales; f__Sporichthyaceae_None14463	0	0	0	0	1	0	0	0	0	0	0	0	0	18
Root; k__Bacteria; p__Actinobacteria; c__Actinobacteria; o__Frankiales; f__Sporichthyaceae_None14493	0	0	0	0	0	0	0	0	0	0	0	3	0	1
Root; k__Bacteria; p__Actinobacteria; c__Actinobacteria; o__Frankiales; f__Sporichthyaceae_None1450	1	0	0	0	2	0	0	0	0	0	0	0	0	70
Root; k__Bacteria; p__Actinobacteria; c__Actinobacteria; o__Frankiales; f__Sporichthyaceae_None14972	0	0	0	0	0	0	0	0	2	0	0	15	0	1
Root; k__Bacteria; p__Actinobacteria; c__Actinobacteria; o__Frankiales; f__Sporichthyaceae_None15224	0	0	0	0	2	0	0	0	0	0	1	7	0	8
Root; k__Bacteria; p__Actinobacteria; c__Actinobacteria; o__Frankiales; f__Sporichthyaceae_None15255	0	0	0	0	0	0	0	0	0	0	0	0	0	3
Root; k__Bacteria; p__Actinobacteria; c__Actinobacteria; o__Frankiales; f__Sporichthyaceae_None1529	0	0	0	0	0	0	0	0	0	0	0	0	0	5
Root; k__Bacteria; p__Actinobacteria; c__Actinobacteria; o__Frankiales; f__Sporichthyaceae_None15682	0	0	0	0	0	0	0	0	0	0	0	0	0	2
Root; k__Bacteria; p__Actinobacteria; c__Actinobacteria; o__Frankiales; f__Sporichthyaceae_None1571	0	0	0	0	0	0	0	0	0	0	0	0	0	2
Root; k__Bacteria; p__Actinobacteria; c__Actinobacteria; o__Frankiales; f__Sporichthyaceae_None15718	2	0	0	0	0	0	0	0	0	0	0	0	0	48
Root; k__Bacteria; p__Actinobacteria; c__Actinobacteria; o__Frankiales; f__Sporichthyaceae_None15860	6	8	3	0	4	2	3	5	16	27	74	757	47	195
Root; k__Bacteria; p__Actinobacteria; c__Actinobacteria; o__Frankiales; f__Sporichthyaceae_None15917	0	0	0	0	1	0	0	0	0	0	0	0	0	4
Root; k__Bacteria; p__Actinobacteria; c__Actinobacteria; o__Frankiales; f__Sporichthyaceae_None15975	0	0	0	0	0	0	0	0	0	0	0	1	0	2
Root; k__Bacteria; p__Actinobacteria; c__Actinobacteria; o__Frankiales; f__Sporichthyaceae_None16090	7	0	0	0	3	0	0	0	1	0	1	3	0	33
Root; k__Bacteria; p__Actinobacteria; c__Actinobacteria; o__Frankiales; f__Sporichthyaceae_None16306	0	0	0	0	0	0	0	0	0	0	0	0	0	8
Root; k__Bacteria; p__Actinobacteria; c__Actinobacteria; o__Frankiales; f__Sporichthyaceae_None16325	0	0	0	0	0	0	0	0	0	0	0	0	0	1
Root; k__Bacteria; p__Actinobacteria; c__Actinobacteria; o__Frankiales; f__Sporichthyaceae_None16406	0	0	0	0	0	0	0	0	0	0	0	0	0	1
Root; k__Bacteria; p__Actinobacteria; c__Actinobacteria; o__Frankiales; f__Sporichthyaceae_None16473	0	1	0	0	1	0	0	0	4	1	3	25	1	5
Root; k__Bacteria; p__Actinobacteria; c__Actinobacteria; o__Frankiales; f__Sporichthyaceae_None1648	0	0	0	0	0	0	0	0	0	0	0	0	0	3
Root; k__Bacteria; p__Actinobacteria; c__Actinobacteria; o__Frankiales; f__Sporichthyaceae_None16578	2	0	0	0	0	1	0	0	0	0	0	0	0	20
Root; k__Bacteria; p__Actinobacteria; c__Actinobacteria; o__Frankiales; f__Sporichthyaceae_None16584	1	0	0	0	0	0	0	0	0	0	0	0	0	0
Root; k__Bacteria; p__Actinobacteria; c__Actinobacteria; o__Frankiales; f__Sporichthyaceae_None16907	0	0	0	0	0	0	0	0	0	0	0	0	0	5
Root; k__Bacteria; p__Actinobacteria; c__Actinobacteria; o__Frankiales; f__Sporichthyaceae_None17080	0	0	0	0	0	0	0	0	0	0	0	1	0	0
Root; k__Bacteria; p__Actinobacteria; c__Actinobacteria; o__Frankiales; f__Sporichthyaceae_None17362	0	0	0	0	0	0	0	0	0	0	0	0	0	6
Root; k__Bacteria; p__Actinobacteria; c__Actinobacteria; o__Frankiales; f__Sporichthyaceae_None17454	1	0	0	0	0	0	0	0	0	0	1	7	0	0
Root; k__Bacteria; p__Actinobacteria; c__Actinobacteria; o__Frankiales; f__Sporichthyaceae_None17794	0	1	0	0	0	0	0	0	0	0	3	32	1	1
Root; k__Bacteria; p__Actinobacteria; c__Actinobacteria; o__Frankiales; f__Sporichthyaceae_None17799	0	0	0	0	0	0	0	0	0	0	0	0	0	15
Root; k__Bacteria; p__Actinobacteria; c__Actinobacteria; o__Frankiales; f__Sporichthyaceae_None17854	1	0	0	0	0	0	0	0	0	0	0	0	0	5
Root; k__Bacteria; p__Actinobacteria; c__Actinobacteria; o__Frankiales; f__Sporichthyaceae_None18954	0	0	0	0	0	0	0	0	0	0	0	0	0	8
Root; k__Bacteria; p__Actinobacteria; c__Actinobacteria; o__Frankiales; f__Sporichthyaceae_None19196	1	0	0	0	0	0	0	0	0	0	0	0	0	10
Root; k__Bacteria; p__Actinobacteria; c__Actinobacteria; o__Frankiales; f__Sporichthyaceae_None19373	0	0	0	0	0	0	0	0	0	0	0	0	0	10
Root; k__Bacteria; p__Actinobacteria; c__Actinobacteria; o__Frankiales; f__Sporichthyaceae_None19482	2	0	0	0	0	0	0	0	0	0	0	0	0	46
Root; k__Bacteria; p__Actinobacteria; c__Actinobacteria; o__Frankiales; f__Sporichthyaceae_None19650	1	0	0	0	0	0	0	0	0	0	0	0	0	10
Root; k__Bacteria; p__Actinobacteria; c__Actinobacteria; o__Frankiales; f__Sporichthyaceae_None19785	0	0	0	0	0	0	0	0	0	0	0	0	0	3
Root; k__Bacteria; p__Actinobacteria; c__Actinobacteria; o__Frankiales; f__Sporichthyaceae_None19826	0	0	0	0	0	0	0	0	0	0	0	0	0	2
Root; k__Bacteria; p__Actinobacteria; c__Actinobacteria; o__Frankiales; f__Sporichthyaceae_None21319	0	1	1	1	0	0	0	0	0	5	16	38	0	1
Root; k__Bacteria; p__Actinobacteria; c__Actinobacteria; o__Frankiales; f__Sporichthyaceae_None2152	2	0	0	0	1	0	1	0	0	0	1	3	1	11
Root; k__Bacteria; p__Actinobacteria; c__Actinobacteria; o__Frankiales; f__Sporichthyaceae_None21618	0	0	0	0	0	0	0	0	0	0	0	0	0	5
Root; k__Bacteria; p__Actinobacteria; c__Actinobacteria; o__Frankiales; f__Sporichthyaceae_None21844	0	0	0	0	0	0	0	0	0	0	0	0	1	34
Root; k__Bacteria; p__Actinobacteria; c__Actinobacteria; o__Frankiales; f__Sporichthyaceae_None22190	1	0	0	0	0	0	0	0	0	0	0	0	0	0
Root; k__Bacteria; p__Actinobacteria; c__Actinobacteria; o__Frankiales; f__Sporichthyaceae_None22198	1	2	1	0	2	0	1	0	2	4	10	18	2	34
Root; k__Bacteria; p__Actinobacteria; c__Actinobacteria; o__Frankiales; f__Sporichthyaceae_None22443	0	0	0	0	0	0	0	0	0	0	0	0	0	2
Root; k__Bacteria; p__Actinobacteria; c__Actinobacteria; o__Frankiales; f__Sporichthyaceae_None22529	0	0	0	0	0	0	0	0	0	0	0	0	0	1
Root; k__Bacteria; p__Actinobacteria; c__Actinobacteria; o__Frankiales; f__Sporichthyaceae_None22534	0	0	0	0	0	0	0	0	0	0	0	0	0	5
Root; k__Bacteria; p__Actinobacteria; c__Actinobacteria; o__Frankiales; f__Sporichthyaceae_None22949	0	0	0	0	0	0	0	0	0	0	0	9	0	2
Root; k__Bacteria; p__Actinobacteria; c__Actinobacteria; o__Frankiales; f__Sporichthyaceae_None23153	1	0	0	0	0	0	0	0	0	0	0	0	0	5
Root; k__Bacteria; p__Actinobacteria; c__Actinobacteria; o__Frankiales; f__Sporichthyaceae_None2320	3	1	2	1	1	0	0	0	5	3	18	115	15	25
Root; k__Bacteria; p__Actinobacteria; c__Actinobacteria; o__Frankiales; f__Sporichthyaceae_None23395	0	0	0	0	0	0	0	0	0	0	0	13	0	0
Root; k__Bacteria; p__Actinobacteria; c__Actinobacteria; o__Frankiales; f__Sporichthyaceae_None23468	2	1	1	0	0	0	0	0	3	2	21	30	6	5
Root; k__Bacteria; p__Actinobacteria; c__Actinobacteria; o__Frankiales; f__Sporichthyaceae_None23671	0	0	0	0	0	0	0	0	0	0	0	0	0	9
Root; k__Bacteria; p__Actinobacteria; c__Actinobacteria; o__Frankiales; f__Sporichthyaceae_None23748	7	0	0	0	0	0	0	0	0	0	0	0	0	46
Root; k__Bacteria; p__Actinobacteria; c__Actinobacteria; o__Frankiales; f__Sporichthyaceae_None23841	0	0	0	0	0	0	0	0	0	0	0	0	0	7
Root; k__Bacteria; p__Actinobacteria; c__Actinobacteria; o__Frankiales; f__Sporichthyaceae_None23899	0	0	0	0	0	0	0	1	0	0	0	93	0	1
Root; k__Bacteria; p__Actinobacteria; c__Actinobacteria; o__Frankiales; f__Sporichthyaceae_None24364	12	0	0	0	3	0	0	0	0	0	0	0	0	75
Root; k__Bacteria; p__Actinobacteria; c__Actinobacteria; o__Frankiales; f__Sporichthyaceae_None24911	0	0	0	0	1	0	0	0	0	0	0	0	0	0
Root; k__Bacteria; p__Actinobacteria; c__Actinobacteria; o__Frankiales; f__Sporichthyaceae_None25126	0	0	0	0	1	0	0	0	0	0	0	1	0	10
Root; k__Bacteria; p__Actinobacteria; c__Actinobacteria; o__Frankiales; f__Sporichthyaceae_None2587	0	0	0	0	0	0	0	0	0	0	0	35	1	2
Root; k__Bacteria; p__Actinobacteria; c__Actinobacteria; o__Frankiales; f__Sporichthyaceae_None2774	0	0	0	0	0	0	0	0	0	0	0	0	0	3
Root; k__Bacteria; p__Actinobacteria; c__Actinobacteria; o__Frankiales; f__Sporichthyaceae_None3223	0	0	0	0	0	0	0	0	0	0	0	6	0	0
Root; k__Bacteria; p__Actinobacteria; c__Actinobacteria; o__Frankiales; f__Sporichthyaceae_None3308	0	0	0	0	1	0	1	0	0	1	1	4	0	0
Root; k__Bacteria; p__Actinobacteria; c__Actinobacteria; o__Frankiales; f__Sporichthyaceae_None3641	0	0	0	0	0	0	0	0	0	0	4	9	0	0
Root; k__Bacteria; p__Actinobacteria; c__Actinobacteria; o__Frankiales; f__Sporichthyaceae_None5265	0	0	0	0	0	0	0	0	0	0	0	1	0	0
Root; k__Bacteria; p__Actinobacteria; c__Actinobacteria; o__Frankiales; f__Sporichthyaceae_None538	2	0	0	0	0	0	0	0	0	0	0	0	0	10
Root; k__Bacteria; p__Actinobacteria; c__Actinobacteria; o__Frankiales; f__Sporichthyaceae_None5585	0	0	0	0	0	0	0	0	0	0	0	0	0	6
Root; k__Bacteria; p__Actinobacteria; c__Actinobacteria; o__Frankiales; f__Sporichthyaceae_None6305	0	0	0	0	0	0	0	0	0	0	7	10	0	2
Root; k__Bacteria; p__Actinobacteria; c__Actinobacteria; o__Frankiales; f__Sporichthyaceae_None6341	0	0	0	0	0	0	0	0	0	0	0	0	0	5
Root; k__Bacteria; p__Actinobacteria; c__Actinobacteria; o__Frankiales; f__Sporichthyaceae_None6426	8	0	0	0	2	0	0	0	0	0	0	1	1	150
Root; k__Bacteria; p__Actinobacteria; c__Actinobacteria; o__Frankiales; f__Sporichthyaceae_None6727	0	0	0	0	0	0	0	0	0	0	0	17	0	1
Root; k__Bacteria; p__Actinobacteria; c__Actinobacteria; o__Frankiales; f__Sporichthyaceae_None703	0	2	1	0	3	0	1	1	2	5	13	12	4	11
Root; k__Bacteria; p__Actinobacteria; c__Actinobacteria; o__Frankiales; f__Sporichthyaceae_None7115	0	0	0	0	0	0	0	0	0	0	0	0	0	3
Root; k__Bacteria; p__Actinobacteria; c__Actinobacteria; o__Frankiales; f__Sporichthyaceae_None7319	0	0	0	0	0	0	0	0	0	0	0	0	0	2
Root; k__Bacteria; p__Actinobacteria; c__Actinobacteria; o__Frankiales; f__Sporichthyaceae_None7416	1	0	0	0	0	0	0	0	4	1	2	65	4	20
Root; k__Bacteria; p__Actinobacteria; c__Actinobacteria; o__Frankiales; f__Sporichthyaceae_None7924	0	0	0	0	0	0	0	0	0	0	0	1	0	0
Root; k__Bacteria; p__Actinobacteria; c__Actinobacteria; o__Frankiales; f__Sporichthyaceae_None8329	0	0	0	0	0	0	0	0	0	0	0	0	0	2
Root; k__Bacteria; p__Actinobacteria; c__Actinobacteria; o__Frankiales; f__Sporichthyaceae_None8724	0	0	0	0	0	0	0	0	0	0	0	0	1	0
Root; k__Bacteria; p__Actinobacteria; c__Actinobacteria; o__Frankiales; f__Sporichthyaceae_None9348	1	0	0	0	0	0	0	0	0	0	0	0	0	6
Root; k__Bacteria; p__Actinobacteria; c__Actinobacteria; o__Frankiales; f__Sporichthyaceae_None9426	3	0	0	0	1	0	0	0	0	0	0	0	0	32
Root; k__Bacteria; p__Actinobacteria; c__Actinobacteria; o__Frankiales; f__Sporichthyaceae_None9489	0	0	0	0	0	0	0	0	0	0	0	0	0	2
Root; k__Bacteria; p__Actinobacteria; c__Actinobacteria; o__Frankiales; f__Sporichthyaceae_None9761	0	0	0	0	0	0	0	0	0	0	0	2	0	2
Root; k__Bacteria; p__Actinobacteria; c__Actinobacteria; o__Frankiales; f__Sporichthyaceae_None9950	0	0	0	0	0	0	0	0	0	0	0	0	0	4
Root; k__Bacteria; p__Actinobacteria; c__Actinobacteria; o__Frankiales; f__Uncultured_4060	0	0	0	0	0	0	0	0	0	0	0	0	0	2
Root; k__Bacteria; p__Actinobacteria; c__Actinobacteria; o__Frankiales_71598	0	0	0	0	0	0	0	0	0	0	0	0	0	3
Root; k__Bacteria; p__Actinobacteria; c__Actinobacteria; o__Frankiales_None12500	0	0	0	0	0	0	0	0	0	0	0	2	0	0
Root; k__Bacteria; p__Actinobacteria; c__Actinobacteria; o__Frankiales_None19161	0	0	0	0	0	0	0	0	0	0	0	2	0	0
Root; k__Bacteria; p__Actinobacteria; c__Actinobacteria; o__Frankiales_None3044	0	0	0	0	0	0	0	0	0	0	0	0	0	1
Root; k__Bacteria; p__Actinobacteria; c__Actinobacteria; o__Frankiales_None3910	0	0	0	0	0	0	0	0	0	0	0	0	0	1
Root; k__Bacteria; p__Actinobacteria; c__Actinobacteria; o__Frankiales_None4994	0	0	0	0	0	1	0	0	0	0	0	0	0	0
Root; k__Bacteria; p__Actinobacteria; c__Actinobacteria; o__Kineosporiales; f__Kineosporiaceae_108249	0	0	0	0	0	0	0	1	0	0	0	0	0	0
Root; k__Bacteria; p__Actinobacteria; c__Actinobacteria; o__Kineosporiales; f__Kineosporiaceae_13032	0	0	0	0	0	0	0	1	0	0	0	1	0	0
Root; k__Bacteria; p__Actinobacteria; c__Actinobacteria; o__Kineosporiales; f__Kineosporiaceae_18013	0	0	0	0	0	0	0	0	0	0	0	0	0	1
Root; k__Bacteria; p__Actinobacteria; c__Actinobacteria; o__Kineosporiales; f__Kineosporiaceae_81314	0	0	0	0	0	0	0	0	0	0	3	8	0	0
Root; k__Bacteria; p__Actinobacteria; c__Actinobacteria; o__Kineosporiales; f__Kineosporiaceae_None14066	0	0	0	0	0	0	0	0	0	0	0	1	0	0
Root; k__Bacteria; p__Actinobacteria; c__Actinobacteria; o__Kineosporiales; f__Kineosporiaceae_None16738	0	0	0	0	0	0	0	0	0	0	0	2	0	0
Root; k__Bacteria; p__Actinobacteria; c__Actinobacteria; o__Kineosporiales; f__Kineosporiaceae_None17010	0	0	0	0	0	1	0	0	0	0	0	0	0	0
Root; k__Bacteria; p__Actinobacteria; c__Actinobacteria; o__Kineosporiales; f__Kineosporiaceae_None17679	0	0	0	0	0	0	0	0	0	0	0	1	0	0
Root; k__Bacteria; p__Actinobacteria; c__Actinobacteria; o__Kineosporiales; f__Kineosporiaceae_None18030	0	0	0	0	0	0	0	0	0	0	0	0	0	3
Root; k__Bacteria; p__Actinobacteria; c__Actinobacteria; o__Kineosporiales; f__Kineosporiaceae_None18381	0	0	0	0	0	0	0	0	0	0	1	0	0	1
Root; k__Bacteria; p__Actinobacteria; c__Actinobacteria; o__Kineosporiales; f__Kineosporiaceae_None18653	0	0	0	0	0	0	0	0	0	0	1	0	0	0
Root; k__Bacteria; p__Actinobacteria; c__Actinobacteria; o__Kineosporiales; f__Kineosporiaceae_None22173	0	0	0	0	0	0	0	0	0	0	0	0	0	1
Root; k__Bacteria; p__Actinobacteria; c__Actinobacteria; o__Kineosporiales; f__Kineosporiaceae_None2658	0	0	0	0	0	2	1	0	7	0	0	6	0	3
Root; k__Bacteria; p__Actinobacteria; c__Actinobacteria; o__Kineosporiales; f__Kineosporiaceae_None2819	0	0	0	0	0	0	0	0	0	0	0	1	0	0
Root; k__Bacteria; p__Actinobacteria; c__Actinobacteria; o__Kineosporiales; f__Kineosporiaceae_None4013	0	0	0	0	0	0	0	0	0	0	0	3	0	5
Root; k__Bacteria; p__Actinobacteria; c__Actinobacteria; o__Kineosporiales; f__Kineosporiaceae_None8154	0	0	0	0	0	4	0	0	0	0	1	2	0	0
Root; k__Bacteria; p__Actinobacteria; c__Actinobacteria; o__Micrococcales; f__Akau3644_None6498	0	0	0	0	0	0	0	0	0	0	0	2	0	0
Root; k__Bacteria; p__Actinobacteria; c__Actinobacteria; o__Micrococcales; f__Brevibacteriaceae_92537	0	0	0	0	0	0	0	0	0	0	0	0	0	3
Root; k__Bacteria; p__Actinobacteria; c__Actinobacteria; o__Micrococcales; f__Brevibacteriaceae_None10002	1	0	0	0	0	0	0	0	0	0	0	0	0	0
Root; k__Bacteria; p__Actinobacteria; c__Actinobacteria; o__Micrococcales; f__Brevibacteriaceae_None16933	0	0	0	0	0	0	0	0	0	0	0	0	0	6
Root; k__Bacteria; p__Actinobacteria; c__Actinobacteria; o__Micrococcales; f__Brevibacteriaceae_None8571	0	0	0	0	0	0	0	0	0	0	0	0	1	0
Root; k__Bacteria; p__Actinobacteria; c__Actinobacteria; o__Micrococcales; f__Cellulomonadaceae_41233	0	0	0	0	0	0	0	0	0	0	0	0	0	1
Root; k__Bacteria; p__Actinobacteria; c__Actinobacteria; o__Micrococcales; f__Cellulomonadaceae_None19241	0	0	0	0	0	0	0	0	0	0	1	2	0	3
Root; k__Bacteria; p__Actinobacteria; c__Actinobacteria; o__Micrococcales; f__Cellulomonadaceae_None23727	0	0	0	0	0	0	0	0	0	0	0	0	0	2
Root; k__Bacteria; p__Actinobacteria; c__Actinobacteria; o__Micrococcales; f__Cellulomonadaceae_None5603	0	0	0	0	0	0	0	0	0	0	0	0	1	0
Root; k__Bacteria; p__Actinobacteria; c__Actinobacteria; o__Micrococcales; f__Cellulomonadaceae_None6742	0	0	0	0	0	0	0	0	0	0	0	0	1	3
Root; k__Bacteria; p__Actinobacteria; c__Actinobacteria; o__Micrococcales; f__Dermabacteraceae_34671	0	0	0	0	0	0	0	0	0	0	0	0	1	0
Root; k__Bacteria; p__Actinobacteria; c__Actinobacteria; o__Micrococcales; f__Dermabacteraceae_66199	0	0	0	0	0	0	0	0	0	0	0	0	0	2
Root; k__Bacteria; p__Actinobacteria; c__Actinobacteria; o__Micrococcales; f__Dermabacteraceae_None7099	0	0	0	0	1	0	0	0	0	0	0	0	2	0
Root; k__Bacteria; p__Actinobacteria; c__Actinobacteria; o__Micrococcales; f__Dermacoccaceae_98029	0	0	0	0	0	0	0	0	0	0	0	0	0	10
Root; k__Bacteria; p__Actinobacteria; c__Actinobacteria; o__Micrococcales; f__Dermatophilaceae_234	0	0	0	0	0	0	0	0	0	0	0	0	0	2
Root; k__Bacteria; p__Actinobacteria; c__Actinobacteria; o__Micrococcales; f__Dermatophilaceae_55151	0	0	0	0	0	0	0	0	0	0	0	2	0	4
Root; k__Bacteria; p__Actinobacteria; c__Actinobacteria; o__Micrococcales; f__Intrasporangiaceae_101630	0	0	0	0	1	10	0	0	0	0	0	0	0	3
Root; k__Bacteria; p__Actinobacteria; c__Actinobacteria; o__Micrococcales; f__Intrasporangiaceae_11600	0	0	0	0	0	0	0	0	0	2	2	1	0	0
Root; k__Bacteria; p__Actinobacteria; c__Actinobacteria; o__Micrococcales; f__Intrasporangiaceae_23306	1	0	0	0	0	0	0	0	0	0	0	0	0	0
Root; k__Bacteria; p__Actinobacteria; c__Actinobacteria; o__Micrococcales; f__Intrasporangiaceae_33779	0	0	0	0	0	0	0	0	0	0	0	6	0	0
Root; k__Bacteria; p__Actinobacteria; c__Actinobacteria; o__Micrococcales; f__Intrasporangiaceae_53082	0	0	0	0	0	0	0	0	0	0	1	1	0	0
Root; k__Bacteria; p__Actinobacteria; c__Actinobacteria; o__Micrococcales; f__Intrasporangiaceae_64925	0	0	0	0	0	0	0	0	0	0	0	0	0	1
Root; k__Bacteria; p__Actinobacteria; c__Actinobacteria; o__Micrococcales; f__Intrasporangiaceae_82184	0	0	0	0	0	0	0	0	0	0	2	0	0	0
Root; k__Bacteria; p__Actinobacteria; c__Actinobacteria; o__Micrococcales; f__Intrasporangiaceae_87135	0	0	0	0	0	0	0	0	0	0	0	0	0	1
Root; k__Bacteria; p__Actinobacteria; c__Actinobacteria; o__Micrococcales; f__Intrasporangiaceae_91799	0	1	0	0	0	0	0	1	0	2	1	14	0	0
Root; k__Bacteria; p__Actinobacteria; c__Actinobacteria; o__Micrococcales; f__Intrasporangiaceae_93938	0	0	0	0	0	0	0	0	0	0	0	1	0	0
Root; k__Bacteria; p__Actinobacteria; c__Actinobacteria; o__Micrococcales; f__Intrasporangiaceae_None10073	0	0	0	0	0	0	0	0	0	0	0	0	0	2
Root; k__Bacteria; p__Actinobacteria; c__Actinobacteria; o__Micrococcales; f__Intrasporangiaceae_None12905	1	1	0	0	0	14	0	3	1	1	1	4	0	2
Root; k__Bacteria; p__Actinobacteria; c__Actinobacteria; o__Micrococcales; f__Intrasporangiaceae_None18189	0	0	0	0	0	2	0	0	0	0	2	0	0	0
Root; k__Bacteria; p__Actinobacteria; c__Actinobacteria; o__Micrococcales; f__Intrasporangiaceae_None18530	0	0	0	0	0	0	0	0	0	0	0	0	0	1
Root; k__Bacteria; p__Actinobacteria; c__Actinobacteria; o__Micrococcales; f__Intrasporangiaceae_None19093	0	0	0	0	0	1	0	0	1	0	0	0	2	0
Root; k__Bacteria; p__Actinobacteria; c__Actinobacteria; o__Micrococcales; f__Intrasporangiaceae_None19662	0	0	0	0	0	0	0	0	0	0	0	6	0	0
Root; k__Bacteria; p__Actinobacteria; c__Actinobacteria; o__Micrococcales; f__Intrasporangiaceae_None20142	0	0	0	0	0	0	0	0	1	0	0	0	0	0
Root; k__Bacteria; p__Actinobacteria; c__Actinobacteria; o__Micrococcales; f__Intrasporangiaceae_None22354	0	0	0	0	0	0	0	0	0	0	0	2	0	0
Root; k__Bacteria; p__Actinobacteria; c__Actinobacteria; o__Micrococcales; f__Intrasporangiaceae_None25313	0	0	0	0	0	0	0	0	0	0	0	0	0	3
Root; k__Bacteria; p__Actinobacteria; c__Actinobacteria; o__Micrococcales; f__Intrasporangiaceae_None5740	0	0	0	0	1	0	0	0	0	0	0	0	0	0
Root; k__Bacteria; p__Actinobacteria; c__Actinobacteria; o__Micrococcales; f__Microbacteriaceae_106032	0	0	0	1	3	0	0	0	0	0	0	0	0	63
Root; k__Bacteria; p__Actinobacteria; c__Actinobacteria; o__Micrococcales; f__Microbacteriaceae_106532	0	0	2	0	0	3	0	0	0	0	0	0	0	0
Root; k__Bacteria; p__Actinobacteria; c__Actinobacteria; o__Micrococcales; f__Microbacteriaceae_107551	69	192	131	685	69	29	95	214	326	103	266	4963	184	1112
Root; k__Bacteria; p__Actinobacteria; c__Actinobacteria; o__Micrococcales; f__Microbacteriaceae_108535	1	0	1	0	0	1	0	0	0	1	2	40	3	8
Root; k__Bacteria; p__Actinobacteria; c__Actinobacteria; o__Micrococcales; f__Microbacteriaceae_109260	1	0	0	0	0	0	0	0	0	0	0	2	0	0
Root; k__Bacteria; p__Actinobacteria; c__Actinobacteria; o__Micrococcales; f__Microbacteriaceae_12836	0	0	0	0	0	0	0	0	0	0	0	2	0	0
Root; k__Bacteria; p__Actinobacteria; c__Actinobacteria; o__Micrococcales; f__Microbacteriaceae_13058	0	0	0	0	0	0	0	0	0	0	3	19	0	2
Root; k__Bacteria; p__Actinobacteria; c__Actinobacteria; o__Micrococcales; f__Microbacteriaceae_15117	0	0	0	0	0	0	0	0	0	0	0	0	2	0
Root; k__Bacteria; p__Actinobacteria; c__Actinobacteria; o__Micrococcales; f__Microbacteriaceae_16677	0	0	0	0	1	0	0	0	0	0	0	0	0	0
Root; k__Bacteria; p__Actinobacteria; c__Actinobacteria; o__Micrococcales; f__Microbacteriaceae_17059	5	7	1	1	1	1	2	0	4	1	3	16	1	247
Root; k__Bacteria; p__Actinobacteria; c__Actinobacteria; o__Micrococcales; f__Microbacteriaceae_19902	1	1	0	19	5	2	10	1	38	10	28	260	14	81
Root; k__Bacteria; p__Actinobacteria; c__Actinobacteria; o__Micrococcales; f__Microbacteriaceae_2033	4	0	0	0	2	0	0	0	0	0	0	1	1	134
Root; k__Bacteria; p__Actinobacteria; c__Actinobacteria; o__Micrococcales; f__Microbacteriaceae_22155	0	0	0	0	0	1	0	0	0	0	0	0	0	0
Root; k__Bacteria; p__Actinobacteria; c__Actinobacteria; o__Micrococcales; f__Microbacteriaceae_23209	0	0	0	0	0	0	0	0	0	0	0	0	0	2
Root; k__Bacteria; p__Actinobacteria; c__Actinobacteria; o__Micrococcales; f__Microbacteriaceae_24743	0	0	0	0	0	0	0	0	0	0	0	3	0	2
Root; k__Bacteria; p__Actinobacteria; c__Actinobacteria; o__Micrococcales; f__Microbacteriaceae_25401	0	0	0	0	0	0	0	0	0	0	0	0	0	2
Root; k__Bacteria; p__Actinobacteria; c__Actinobacteria; o__Micrococcales; f__Microbacteriaceae_25558	0	0	0	0	1	0	0	0	0	0	2	4	0	0
Root; k__Bacteria; p__Actinobacteria; c__Actinobacteria; o__Micrococcales; f__Microbacteriaceae_28599	0	0	0	0	0	0	0	0	0	0	0	2	0	1
Root; k__Bacteria; p__Actinobacteria; c__Actinobacteria; o__Micrococcales; f__Microbacteriaceae_29010	0	0	0	0	0	0	0	0	0	0	0	0	0	2
Root; k__Bacteria; p__Actinobacteria; c__Actinobacteria; o__Micrococcales; f__Microbacteriaceae_3288	0	0	0	0	0	0	0	0	0	1	0	0	0	0
Root; k__Bacteria; p__Actinobacteria; c__Actinobacteria; o__Micrococcales; f__Microbacteriaceae_37030	0	2	0	0	0	0	0	0	1	0	0	1	0	1
Root; k__Bacteria; p__Actinobacteria; c__Actinobacteria; o__Micrococcales; f__Microbacteriaceae_37221	0	0	0	0	0	0	1	1	5	0	1	0	1	27
Root; k__Bacteria; p__Actinobacteria; c__Actinobacteria; o__Micrococcales; f__Microbacteriaceae_38841	0	0	0	0	0	0	0	0	0	0	1	6	0	1
Root; k__Bacteria; p__Actinobacteria; c__Actinobacteria; o__Micrococcales; f__Microbacteriaceae_39438	0	0	0	0	0	0	0	0	0	0	0	2	0	0
Root; k__Bacteria; p__Actinobacteria; c__Actinobacteria; o__Micrococcales; f__Microbacteriaceae_40194	2	3	6	8	1	0	14	12	41	6	8	271	11	21
Root; k__Bacteria; p__Actinobacteria; c__Actinobacteria; o__Micrococcales; f__Microbacteriaceae_43857	0	0	0	0	0	0	0	0	0	0	0	5	0	10
Root; k__Bacteria; p__Actinobacteria; c__Actinobacteria; o__Micrococcales; f__Microbacteriaceae_45141	37	139	122	202	90	21	201	71	322	119	242	2118	167	894
Root; k__Bacteria; p__Actinobacteria; c__Actinobacteria; o__Micrococcales; f__Microbacteriaceae_47839	0	0	0	0	0	0	0	0	0	0	0	1	0	2
Root; k__Bacteria; p__Actinobacteria; c__Actinobacteria; o__Micrococcales; f__Microbacteriaceae_51426	1	0	0	0	0	0	0	0	0	0	0	9	0	5
Root; k__Bacteria; p__Actinobacteria; c__Actinobacteria; o__Micrococcales; f__Microbacteriaceae_52142	2	0	0	0	0	0	0	0	0	0	0	0	0	0
Root; k__Bacteria; p__Actinobacteria; c__Actinobacteria; o__Micrococcales; f__Microbacteriaceae_52761	0	0	0	0	0	0	0	0	0	0	0	0	0	1
Root; k__Bacteria; p__Actinobacteria; c__Actinobacteria; o__Micrococcales; f__Microbacteriaceae_53083	0	0	0	0	0	0	0	0	0	0	0	9	0	0
Root; k__Bacteria; p__Actinobacteria; c__Actinobacteria; o__Micrococcales; f__Microbacteriaceae_54679	0	0	0	0	0	0	0	0	0	0	0	1	0	0
Root; k__Bacteria; p__Actinobacteria; c__Actinobacteria; o__Micrococcales; f__Microbacteriaceae_55926	0	2	6	7	0	1	3	1	2	2	4	23	1	0
Root; k__Bacteria; p__Actinobacteria; c__Actinobacteria; o__Micrococcales; f__Microbacteriaceae_56259	0	0	0	0	0	0	0	0	0	0	0	2	0	0
Root; k__Bacteria; p__Actinobacteria; c__Actinobacteria; o__Micrococcales; f__Microbacteriaceae_56834	0	0	0	0	0	0	0	0	0	0	0	0	0	1
Root; k__Bacteria; p__Actinobacteria; c__Actinobacteria; o__Micrococcales; f__Microbacteriaceae_60084	0	0	0	0	0	0	0	0	0	0	0	0	0	1
Root; k__Bacteria; p__Actinobacteria; c__Actinobacteria; o__Micrococcales; f__Microbacteriaceae_61453	0	0	0	0	0	0	0	0	0	0	0	1	0	2
Root; k__Bacteria; p__Actinobacteria; c__Actinobacteria; o__Micrococcales; f__Microbacteriaceae_62399	0	0	0	0	1	0	0	0	0	0	0	0	0	5
Root; k__Bacteria; p__Actinobacteria; c__Actinobacteria; o__Micrococcales; f__Microbacteriaceae_62554	0	0	0	0	0	2	0	0	0	0	1	1	0	0
Root; k__Bacteria; p__Actinobacteria; c__Actinobacteria; o__Micrococcales; f__Microbacteriaceae_65328	1	0	0	0	0	0	0	0	0	0	0	0	0	0
Root; k__Bacteria; p__Actinobacteria; c__Actinobacteria; o__Micrococcales; f__Microbacteriaceae_65914	43	278	278	274	119	54	217	434	396	151	249	3009	184	1005
Root; k__Bacteria; p__Actinobacteria; c__Actinobacteria; o__Micrococcales; f__Microbacteriaceae_66097	0	0	0	0	0	0	0	0	0	0	0	0	0	1
Root; k__Bacteria; p__Actinobacteria; c__Actinobacteria; o__Micrococcales; f__Microbacteriaceae_67020	30	166	162	38	37	16	307	175	260	90	148	2040	110	425
Root; k__Bacteria; p__Actinobacteria; c__Actinobacteria; o__Micrococcales; f__Microbacteriaceae_67338	0	0	0	0	0	0	0	0	0	0	0	1	0	0
Root; k__Bacteria; p__Actinobacteria; c__Actinobacteria; o__Micrococcales; f__Microbacteriaceae_68521	0	0	0	0	0	0	0	0	0	0	0	0	0	1
Root; k__Bacteria; p__Actinobacteria; c__Actinobacteria; o__Micrococcales; f__Microbacteriaceae_70999	0	0	0	0	0	0	0	0	0	0	0	0	0	2
Root; k__Bacteria; p__Actinobacteria; c__Actinobacteria; o__Micrococcales; f__Microbacteriaceae_73593	1	0	0	0	0	3	0	0	0	1	0	5	0	5
Root; k__Bacteria; p__Actinobacteria; c__Actinobacteria; o__Micrococcales; f__Microbacteriaceae_8184	1	0	0	0	0	0	0	0	0	0	0	0	0	10
Root; k__Bacteria; p__Actinobacteria; c__Actinobacteria; o__Micrococcales; f__Microbacteriaceae_84479	0	0	0	0	0	0	0	0	3	2	0	4	0	0
Root; k__Bacteria; p__Actinobacteria; c__Actinobacteria; o__Micrococcales; f__Microbacteriaceae_84891	0	0	0	0	0	0	0	0	0	0	0	2	0	1
Root; k__Bacteria; p__Actinobacteria; c__Actinobacteria; o__Micrococcales; f__Microbacteriaceae_85096	0	0	0	0	0	0	0	0	0	0	0	2	0	0
Root; k__Bacteria; p__Actinobacteria; c__Actinobacteria; o__Micrococcales; f__Microbacteriaceae_85552	0	0	0	0	0	0	0	0	0	0	0	1	0	2
Root; k__Bacteria; p__Actinobacteria; c__Actinobacteria; o__Micrococcales; f__Microbacteriaceae_85790	0	0	0	0	1	1	0	0	0	0	0	7	0	1
Root; k__Bacteria; p__Actinobacteria; c__Actinobacteria; o__Micrococcales; f__Microbacteriaceae_91324	0	0	0	0	0	0	0	0	0	0	0	0	0	2
Root; k__Bacteria; p__Actinobacteria; c__Actinobacteria; o__Micrococcales; f__Microbacteriaceae_93952	0	0	0	0	0	0	0	0	0	2	0	0	0	0
Root; k__Bacteria; p__Actinobacteria; c__Actinobacteria; o__Micrococcales; f__Microbacteriaceae_98129	3	1	0	4	0	0	0	0	2	2	3	57	2	10
Root; k__Bacteria; p__Actinobacteria; c__Actinobacteria; o__Micrococcales; f__Microbacteriaceae_98752	0	0	0	0	0	0	0	0	0	0	0	0	0	1
Root; k__Bacteria; p__Actinobacteria; c__Actinobacteria; o__Micrococcales; f__Microbacteriaceae_99317	0	0	0	0	0	0	0	0	0	0	0	1	0	1
Root; k__Bacteria; p__Actinobacteria; c__Actinobacteria; o__Micrococcales; f__Microbacteriaceae_None10121	0	0	0	0	0	0	0	0	0	0	0	4	0	0
Root; k__Bacteria; p__Actinobacteria; c__Actinobacteria; o__Micrococcales; f__Microbacteriaceae_None1018	0	0	0	0	0	0	0	0	0	0	0	1	0	0
Root; k__Bacteria; p__Actinobacteria; c__Actinobacteria; o__Micrococcales; f__Microbacteriaceae_None10325	0	0	0	0	0	0	0	0	0	0	0	1	0	0
Root; k__Bacteria; p__Actinobacteria; c__Actinobacteria; o__Micrococcales; f__Microbacteriaceae_None10366	0	0	0	0	0	0	0	0	0	0	0	1	0	0
Root; k__Bacteria; p__Actinobacteria; c__Actinobacteria; o__Micrococcales; f__Microbacteriaceae_None11005	0	0	0	0	0	2	0	0	0	0	0	0	0	4
Root; k__Bacteria; p__Actinobacteria; c__Actinobacteria; o__Micrococcales; f__Microbacteriaceae_None11411	0	0	0	0	0	0	0	0	0	0	0	0	0	2
Root; k__Bacteria; p__Actinobacteria; c__Actinobacteria; o__Micrococcales; f__Microbacteriaceae_None11472	0	0	0	0	0	0	0	0	0	0	0	2	0	0
Root; k__Bacteria; p__Actinobacteria; c__Actinobacteria; o__Micrococcales; f__Microbacteriaceae_None11497	0	0	0	0	0	0	0	0	0	0	3	0	0	0
Root; k__Bacteria; p__Actinobacteria; c__Actinobacteria; o__Micrococcales; f__Microbacteriaceae_None12970	0	1	0	0	0	0	0	0	0	0	0	0	0	0
Root; k__Bacteria; p__Actinobacteria; c__Actinobacteria; o__Micrococcales; f__Microbacteriaceae_None14203	0	0	1	0	0	2	0	0	0	0	5	8	1	2
Root; k__Bacteria; p__Actinobacteria; c__Actinobacteria; o__Micrococcales; f__Microbacteriaceae_None15446	0	0	0	0	0	0	0	0	3	0	1	11	0	8
Root; k__Bacteria; p__Actinobacteria; c__Actinobacteria; o__Micrococcales; f__Microbacteriaceae_None15648	0	0	0	1	0	0	0	0	0	0	1	1	0	0
Root; k__Bacteria; p__Actinobacteria; c__Actinobacteria; o__Micrococcales; f__Microbacteriaceae_None16830	0	0	0	0	0	0	0	0	0	0	0	0	0	2
Root; k__Bacteria; p__Actinobacteria; c__Actinobacteria; o__Micrococcales; f__Microbacteriaceae_None17364	0	22	7	7	6	5	1	11	61	84	228	1043	16	32
Root; k__Bacteria; p__Actinobacteria; c__Actinobacteria; o__Micrococcales; f__Microbacteriaceae_None1768	0	0	0	0	0	0	0	0	0	0	0	1	0	0
Root; k__Bacteria; p__Actinobacteria; c__Actinobacteria; o__Micrococcales; f__Microbacteriaceae_None17920	0	1	1	1	2	0	0	4	1	6	9	193	12	115
Root; k__Bacteria; p__Actinobacteria; c__Actinobacteria; o__Micrococcales; f__Microbacteriaceae_None18086	0	0	0	0	0	0	0	0	0	0	1	0	0	0
Root; k__Bacteria; p__Actinobacteria; c__Actinobacteria; o__Micrococcales; f__Microbacteriaceae_None18998	0	0	0	0	0	0	0	0	0	0	1	3	0	0
Root; k__Bacteria; p__Actinobacteria; c__Actinobacteria; o__Micrococcales; f__Microbacteriaceae_None19297	0	0	0	0	0	0	0	0	0	0	0	2	0	0
Root; k__Bacteria; p__Actinobacteria; c__Actinobacteria; o__Micrococcales; f__Microbacteriaceae_None19912	0	0	0	0	0	0	0	0	0	0	0	3	0	0
Root; k__Bacteria; p__Actinobacteria; c__Actinobacteria; o__Micrococcales; f__Microbacteriaceae_None20002	0	2	0	6	0	0	4	1	0	0	2	7	0	3
Root; k__Bacteria; p__Actinobacteria; c__Actinobacteria; o__Micrococcales; f__Microbacteriaceae_None2147	0	0	0	0	0	0	0	0	0	0	0	0	0	4
Root; k__Bacteria; p__Actinobacteria; c__Actinobacteria; o__Micrococcales; f__Microbacteriaceae_None23615	0	0	0	0	0	0	0	0	0	2	0	0	0	0
Root; k__Bacteria; p__Actinobacteria; c__Actinobacteria; o__Micrococcales; f__Microbacteriaceae_None24235	0	0	0	0	0	5	0	0	0	0	0	0	0	0
Root; k__Bacteria; p__Actinobacteria; c__Actinobacteria; o__Micrococcales; f__Microbacteriaceae_None24466	0	0	0	0	0	0	0	0	0	0	0	3	0	0
Root; k__Bacteria; p__Actinobacteria; c__Actinobacteria; o__Micrococcales; f__Microbacteriaceae_None24590	0	0	0	0	0	0	0	0	0	0	0	0	0	6
Root; k__Bacteria; p__Actinobacteria; c__Actinobacteria; o__Micrococcales; f__Microbacteriaceae_None24896	0	0	0	3	1	0	4	3	13	2	2	44	0	2
Root; k__Bacteria; p__Actinobacteria; c__Actinobacteria; o__Micrococcales; f__Microbacteriaceae_None25066	0	0	0	0	0	0	0	0	0	0	0	4	0	0
Root; k__Bacteria; p__Actinobacteria; c__Actinobacteria; o__Micrococcales; f__Microbacteriaceae_None25213	6	33	14	62	14	8	16	42	68	30	34	237	14	265
Root; k__Bacteria; p__Actinobacteria; c__Actinobacteria; o__Micrococcales; f__Microbacteriaceae_None25385	0	0	0	0	0	0	0	0	0	0	0	0	0	6
Root; k__Bacteria; p__Actinobacteria; c__Actinobacteria; o__Micrococcales; f__Microbacteriaceae_None2684	0	0	0	2	0	0	1	0	0	2	0	1	0	0
Root; k__Bacteria; p__Actinobacteria; c__Actinobacteria; o__Micrococcales; f__Microbacteriaceae_None2725	0	0	0	0	0	0	1	0	2	0	0	7	0	0
Root; k__Bacteria; p__Actinobacteria; c__Actinobacteria; o__Micrococcales; f__Microbacteriaceae_None2856	3	0	0	0	0	0	0	0	0	1	0	0	0	0
Root; k__Bacteria; p__Actinobacteria; c__Actinobacteria; o__Micrococcales; f__Microbacteriaceae_None3167	1	0	0	0	0	0	0	0	0	0	0	5	0	14
Root; k__Bacteria; p__Actinobacteria; c__Actinobacteria; o__Micrococcales; f__Microbacteriaceae_None3461	0	0	2	0	1	1	0	0	0	0	0	0	0	14
Root; k__Bacteria; p__Actinobacteria; c__Actinobacteria; o__Micrococcales; f__Microbacteriaceae_None5317	0	0	0	0	0	0	0	0	0	0	0	0	0	2
Root; k__Bacteria; p__Actinobacteria; c__Actinobacteria; o__Micrococcales; f__Microbacteriaceae_None5617	0	2	2	21	1	0	2	1	2	1	4	4	1	63
Root; k__Bacteria; p__Actinobacteria; c__Actinobacteria; o__Micrococcales; f__Microbacteriaceae_None6276	0	0	1	0	2	0	0	1	0	0	0	0	0	2
Root; k__Bacteria; p__Actinobacteria; c__Actinobacteria; o__Micrococcales; f__Microbacteriaceae_None7204	0	0	0	0	0	0	0	0	0	0	0	4	0	0
Root; k__Bacteria; p__Actinobacteria; c__Actinobacteria; o__Micrococcales; f__Microbacteriaceae_None7947	0	0	0	0	0	0	0	1	0	0	0	3	0	0
Root; k__Bacteria; p__Actinobacteria; c__Actinobacteria; o__Micrococcales; f__Microbacteriaceae_None8144	0	0	0	0	0	0	0	0	0	0	0	0	0	5
Root; k__Bacteria; p__Actinobacteria; c__Actinobacteria; o__Micrococcales; f__Microbacteriaceae_None9436	0	0	0	0	0	0	0	0	0	0	1	15	0	0
Root; k__Bacteria; p__Actinobacteria; c__Actinobacteria; o__Micrococcales; f__Microbacteriaceae_None9802	0	0	0	0	0	0	0	0	2	0	3	34	1	2
Root; k__Bacteria; p__Actinobacteria; c__Actinobacteria; o__Micrococcales; f__Microbacteriaceae_None9804	0	0	0	0	0	0	0	0	0	0	0	0	0	2
Root; k__Bacteria; p__Actinobacteria; c__Actinobacteria; o__Micrococcales; f__Microbacteriaceae_None9912	0	0	0	0	0	0	0	0	0	0	0	3	0	0
Root; k__Bacteria; p__Actinobacteria; c__Actinobacteria; o__Micrococcales; f__Micrococcaceae_111615	1	0	0	0	0	0	0	0	0	0	0	0	0	0
Root; k__Bacteria; p__Actinobacteria; c__Actinobacteria; o__Micrococcales; f__Micrococcaceae_22304	0	0	0	0	0	0	0	0	0	0	0	0	0	2
Root; k__Bacteria; p__Actinobacteria; c__Actinobacteria; o__Micrococcales; f__Micrococcaceae_24678	0	0	0	0	0	0	0	0	0	0	0	0	0	2
Root; k__Bacteria; p__Actinobacteria; c__Actinobacteria; o__Micrococcales; f__Micrococcaceae_35190	0	0	0	0	0	0	0	1	0	0	0	0	0	21
Root; k__Bacteria; p__Actinobacteria; c__Actinobacteria; o__Micrococcales; f__Micrococcaceae_36647	0	0	0	0	0	0	0	0	0	0	0	0	0	2
Root; k__Bacteria; p__Actinobacteria; c__Actinobacteria; o__Micrococcales; f__Micrococcaceae_53314	0	0	0	0	0	1	0	0	0	0	0	0	0	0
Root; k__Bacteria; p__Actinobacteria; c__Actinobacteria; o__Micrococcales; f__Micrococcaceae_67213	0	0	0	0	0	0	0	0	0	0	0	0	0	1
Root; k__Bacteria; p__Actinobacteria; c__Actinobacteria; o__Micrococcales; f__Micrococcaceae_69174	0	1	2	0	0	3	0	0	0	0	0	1	0	3
Root; k__Bacteria; p__Actinobacteria; c__Actinobacteria; o__Micrococcales; f__Micrococcaceae_77917	0	0	0	0	0	0	0	0	0	0	0	0	0	1
Root; k__Bacteria; p__Actinobacteria; c__Actinobacteria; o__Micrococcales; f__Micrococcaceae_8533	0	0	0	0	0	5	0	0	0	0	0	0	0	1
Root; k__Bacteria; p__Actinobacteria; c__Actinobacteria; o__Micrococcales; f__Micrococcaceae_91791	0	0	0	0	0	0	0	0	0	0	0	0	0	6
Root; k__Bacteria; p__Actinobacteria; c__Actinobacteria; o__Micrococcales; f__Micrococcaceae_None20533	0	0	0	0	0	1	0	0	0	0	0	0	0	6
Root; k__Bacteria; p__Actinobacteria; c__Actinobacteria; o__Micrococcales; f__Micrococcaceae_None2429	0	0	0	0	0	0	0	0	0	0	0	0	0	1
Root; k__Bacteria; p__Actinobacteria; c__Actinobacteria; o__Micrococcales; f__Micrococcaceae_None3646	0	0	0	0	3	1	0	0	0	0	0	0	0	0
Root; k__Bacteria; p__Actinobacteria; c__Actinobacteria; o__Micrococcales; f__Promicromonosporaceae_75782	0	0	0	0	0	0	0	0	0	0	0	0	0	2
Root; k__Bacteria; p__Actinobacteria; c__Actinobacteria; o__Micrococcales_24885	0	0	0	0	0	0	0	0	0	0	0	0	0	5
Root; k__Bacteria; p__Actinobacteria; c__Actinobacteria; o__Micrococcales_543	0	0	0	0	1	1	0	0	1	2	0	28	0	0
Root; k__Bacteria; p__Actinobacteria; c__Actinobacteria; o__Micrococcales_None10190	0	0	0	0	0	0	0	0	0	0	1	4	0	0
Root; k__Bacteria; p__Actinobacteria; c__Actinobacteria; o__Micrococcales_None10247	0	0	0	0	0	0	0	0	0	0	0	1	0	0
Root; k__Bacteria; p__Actinobacteria; c__Actinobacteria; o__Micrococcales_None11433	0	0	0	0	0	0	0	0	0	0	0	2	0	0
Root; k__Bacteria; p__Actinobacteria; c__Actinobacteria; o__Micrococcales_None12211	0	0	0	0	0	0	0	0	0	0	0	0	0	1
Root; k__Bacteria; p__Actinobacteria; c__Actinobacteria; o__Micrococcales_None12706	0	0	0	0	0	0	0	0	1	0	0	0	0	0
Root; k__Bacteria; p__Actinobacteria; c__Actinobacteria; o__Micrococcales_None12878	0	0	0	0	0	0	0	0	0	0	1	0	0	0
Root; k__Bacteria; p__Actinobacteria; c__Actinobacteria; o__Micrococcales_None13169	0	0	0	0	0	0	0	0	0	0	0	0	0	7
Root; k__Bacteria; p__Actinobacteria; c__Actinobacteria; o__Micrococcales_None14343	0	0	0	0	0	0	0	0	0	0	0	5	0	0
Root; k__Bacteria; p__Actinobacteria; c__Actinobacteria; o__Micrococcales_None14786	0	0	0	0	0	0	0	0	0	0	0	0	0	6
Root; k__Bacteria; p__Actinobacteria; c__Actinobacteria; o__Micrococcales_None16020	0	0	0	1	0	0	0	0	0	0	0	4	1	0
Root; k__Bacteria; p__Actinobacteria; c__Actinobacteria; o__Micrococcales_None16640	0	0	0	0	0	0	0	0	0	1	0	3	1	0
Root; k__Bacteria; p__Actinobacteria; c__Actinobacteria; o__Micrococcales_None16745	0	0	0	0	0	0	0	0	0	1	0	0	0	0
Root; k__Bacteria; p__Actinobacteria; c__Actinobacteria; o__Micrococcales_None16853	0	0	0	0	0	0	0	0	0	0	0	5	0	0
Root; k__Bacteria; p__Actinobacteria; c__Actinobacteria; o__Micrococcales_None17008	0	0	0	0	1	1	0	0	0	0	1	22	0	0
Root; k__Bacteria; p__Actinobacteria; c__Actinobacteria; o__Micrococcales_None17521	0	0	0	0	0	0	0	0	0	0	1	3	1	1
Root; k__Bacteria; p__Actinobacteria; c__Actinobacteria; o__Micrococcales_None2052	0	0	0	0	0	0	0	0	0	0	0	1	0	2
Root; k__Bacteria; p__Actinobacteria; c__Actinobacteria; o__Micrococcales_None20695	0	0	0	0	0	0	0	0	0	0	0	0	0	1
Root; k__Bacteria; p__Actinobacteria; c__Actinobacteria; o__Micrococcales_None20936	0	0	0	0	0	0	0	0	0	0	1	0	0	0
Root; k__Bacteria; p__Actinobacteria; c__Actinobacteria; o__Micrococcales_None21872	0	0	0	0	0	0	0	0	0	0	1	0	0	0
Root; k__Bacteria; p__Actinobacteria; c__Actinobacteria; o__Micrococcales_None23013	0	0	0	0	0	0	0	0	0	0	1	2	0	0
Root; k__Bacteria; p__Actinobacteria; c__Actinobacteria; o__Micrococcales_None23561	0	0	0	0	0	0	0	0	0	0	0	1	0	0
Root; k__Bacteria; p__Actinobacteria; c__Actinobacteria; o__Micrococcales_None24336	0	0	0	0	0	0	0	0	0	0	0	2	0	0
Root; k__Bacteria; p__Actinobacteria; c__Actinobacteria; o__Micrococcales_None24524	0	0	0	0	0	0	0	0	0	0	0	0	0	5
Root; k__Bacteria; p__Actinobacteria; c__Actinobacteria; o__Micrococcales_None25108	0	0	0	0	0	0	0	0	0	2	0	0	0	0
Root; k__Bacteria; p__Actinobacteria; c__Actinobacteria; o__Micrococcales_None25275	0	0	0	0	0	0	0	0	0	0	0	0	0	4
Root; k__Bacteria; p__Actinobacteria; c__Actinobacteria; o__Micrococcales_None5280	0	0	0	0	0	0	0	0	0	0	0	0	0	1
Root; k__Bacteria; p__Actinobacteria; c__Actinobacteria; o__Micrococcales_None588	0	0	0	0	0	0	0	0	0	0	0	0	0	2
Root; k__Bacteria; p__Actinobacteria; c__Actinobacteria; o__Micrococcales_None8584	1	0	0	0	0	0	0	0	0	0	0	0	0	0
Root; k__Bacteria; p__Actinobacteria; c__Actinobacteria; o__Micrococcales_None9010	0	0	0	0	0	0	0	0	0	0	0	0	0	1
Root; k__Bacteria; p__Actinobacteria; c__Actinobacteria; o__Micrococcales_None9457	0	0	0	0	0	0	0	0	0	0	1	0	0	0
Root; k__Bacteria; p__Actinobacteria; c__Actinobacteria; o__Micrococcales_None9743	0	0	0	0	0	0	0	0	0	0	2	0	0	0
Root; k__Bacteria; p__Actinobacteria; c__Actinobacteria; o__Micrococcales_None9810	0	0	0	0	0	1	0	0	0	0	0	0	0	28
Root; k__Bacteria; p__Actinobacteria; c__Actinobacteria; o__Micromonosporales; f__Micromonosporaceae_104931	0	0	0	0	0	0	0	0	0	0	0	0	1	0
Root; k__Bacteria; p__Actinobacteria; c__Actinobacteria; o__Micromonosporales; f__Micromonosporaceae_111424	0	0	0	0	0	0	0	0	0	0	3	0	0	0
Root; k__Bacteria; p__Actinobacteria; c__Actinobacteria; o__Micromonosporales; f__Micromonosporaceae_112931	0	0	0	0	0	1	0	0	2	0	0	1	0	0
Root; k__Bacteria; p__Actinobacteria; c__Actinobacteria; o__Micromonosporales; f__Micromonosporaceae_113427	0	0	0	0	0	0	0	0	0	0	0	1	0	0
Root; k__Bacteria; p__Actinobacteria; c__Actinobacteria; o__Micromonosporales; f__Micromonosporaceae_11608	0	0	0	0	1	0	0	0	0	0	0	1	0	1
Root; k__Bacteria; p__Actinobacteria; c__Actinobacteria; o__Micromonosporales; f__Micromonosporaceae_11888	0	0	0	0	0	1	0	1	0	2	0	0	0	0
Root; k__Bacteria; p__Actinobacteria; c__Actinobacteria; o__Micromonosporales; f__Micromonosporaceae_24982	0	0	0	0	0	0	0	0	6	0	0	0	0	0
Root; k__Bacteria; p__Actinobacteria; c__Actinobacteria; o__Micromonosporales; f__Micromonosporaceae_45387	0	0	0	0	0	1	0	0	0	0	0	0	0	0
Root; k__Bacteria; p__Actinobacteria; c__Actinobacteria; o__Micromonosporales; f__Micromonosporaceae_4720	0	0	0	0	0	0	0	0	0	0	0	1	0	0
Root; k__Bacteria; p__Actinobacteria; c__Actinobacteria; o__Micromonosporales; f__Micromonosporaceae_48981	0	0	0	0	0	0	0	0	3	0	0	0	0	0
Root; k__Bacteria; p__Actinobacteria; c__Actinobacteria; o__Micromonosporales; f__Micromonosporaceae_58551	0	0	1	0	0	0	0	0	0	0	1	0	0	0
Root; k__Bacteria; p__Actinobacteria; c__Actinobacteria; o__Micromonosporales; f__Micromonosporaceae_59164	0	0	0	0	0	0	0	0	0	0	0	0	0	7
Root; k__Bacteria; p__Actinobacteria; c__Actinobacteria; o__Micromonosporales; f__Micromonosporaceae_None11227	0	0	0	0	0	0	0	0	0	0	0	0	0	5
Root; k__Bacteria; p__Actinobacteria; c__Actinobacteria; o__Micromonosporales; f__Micromonosporaceae_None12651	0	0	0	0	0	0	0	0	0	0	2	0	0	0
Root; k__Bacteria; p__Actinobacteria; c__Actinobacteria; o__Micromonosporales; f__Micromonosporaceae_None14126	0	0	0	0	0	0	0	0	1	0	0	0	0	0
Root; k__Bacteria; p__Actinobacteria; c__Actinobacteria; o__Micromonosporales; f__Micromonosporaceae_None14140	0	0	0	0	0	0	0	0	0	0	0	0	0	1
Root; k__Bacteria; p__Actinobacteria; c__Actinobacteria; o__Micromonosporales; f__Micromonosporaceae_None14240	0	0	0	0	0	2	0	0	0	1	0	0	0	0
Root; k__Bacteria; p__Actinobacteria; c__Actinobacteria; o__Micromonosporales; f__Micromonosporaceae_None21559	0	0	0	0	0	0	0	1	1	0	0	0	0	0
Root; k__Bacteria; p__Actinobacteria; c__Actinobacteria; o__Micromonosporales; f__Micromonosporaceae_None22061	0	0	0	0	0	2	0	0	0	0	0	0	0	0
Root; k__Bacteria; p__Actinobacteria; c__Actinobacteria; o__Micromonosporales; f__Micromonosporaceae_None24772	0	0	0	0	0	0	0	0	0	0	0	0	0	4
Root; k__Bacteria; p__Actinobacteria; c__Actinobacteria; o__Micromonosporales; f__Micromonosporaceae_None3529	0	0	0	0	0	1	0	0	0	0	0	0	0	0
Root; k__Bacteria; p__Actinobacteria; c__Actinobacteria; o__Micromonosporales; f__Micromonosporaceae_None6243	0	0	0	0	2	0	0	0	0	0	0	0	0	0
Root; k__Bacteria; p__Actinobacteria; c__Actinobacteria; o__Micromonosporales; f__Micromonosporaceae_None6649	0	0	0	0	0	0	0	0	1	0	0	1	0	0
Root; k__Bacteria; p__Actinobacteria; c__Actinobacteria; o__Micromonosporales; f__Micromonosporaceae_None8041	0	0	0	1	0	0	0	0	0	0	0	0	0	0
Root; k__Bacteria; p__Actinobacteria; c__Actinobacteria; o__Micromonosporales; f__Micromonosporaceae_None8751	0	0	0	0	0	0	0	0	0	0	0	0	0	2
Root; k__Bacteria; p__Actinobacteria; c__Actinobacteria; o__Pem15; f__Uncultured_actinobacterium_62231	0	0	0	0	0	0	0	0	0	0	0	0	0	3
Root; k__Bacteria; p__Actinobacteria; c__Actinobacteria; o__Pem15; f__Uncultured_actinomycetales_bacterium_11722	0	0	0	0	0	0	0	0	0	0	0	0	0	1
Root; k__Bacteria; p__Actinobacteria; c__Actinobacteria; o__Pem15; f__Uncultured_actinomycetales_bacterium_None13577	0	0	0	0	0	0	0	0	0	0	0	0	0	9
Root; k__Bacteria; p__Actinobacteria; c__Actinobacteria; o__Pem15; f__Uncultured_actinomycetales_bacterium_None3138	0	0	0	0	0	0	0	0	0	0	0	0	0	3
Root; k__Bacteria; p__Actinobacteria; c__Actinobacteria; o__Pem15; f__Uncultured_actinomycetales_bacterium_None6856	0	0	0	0	1	0	0	0	0	0	0	0	0	0
Root; k__Bacteria; p__Actinobacteria; c__Actinobacteria; o__Pem15; f__Uncultured_actinomycetales_bacterium_None846	0	0	0	0	0	0	0	0	0	0	0	0	0	4
Root; k__Bacteria; p__Actinobacteria; c__Actinobacteria; o__Pem15; f__Uncultured_bacterium_105087	0	0	0	0	0	0	0	0	0	0	0	0	0	10
Root; k__Bacteria; p__Actinobacteria; c__Actinobacteria; o__Pem15; f__Uncultured_bacterium_114344	0	0	0	0	0	0	0	0	0	0	0	0	0	1
Root; k__Bacteria; p__Actinobacteria; c__Actinobacteria; o__Pem15; f__Uncultured_bacterium_34996	1	0	0	0	0	3	0	0	0	0	0	0	0	4
Root; k__Bacteria; p__Actinobacteria; c__Actinobacteria; o__Pem15; f__Uncultured_bacterium_51851	1	1	0	0	2	1	1	0	0	0	0	46	0	20
Root; k__Bacteria; p__Actinobacteria; c__Actinobacteria; o__Pem15; f__Uncultured_bacterium_54966	0	0	0	0	0	0	0	0	0	0	0	0	0	2
Root; k__Bacteria; p__Actinobacteria; c__Actinobacteria; o__Pem15; f__Uncultured_bacterium_60921	0	0	0	0	0	0	0	0	0	0	0	1	0	0
Root; k__Bacteria; p__Actinobacteria; c__Actinobacteria; o__Pem15; f__Uncultured_bacterium_71140	2	0	0	0	0	0	0	0	0	0	0	0	0	0
Root; k__Bacteria; p__Actinobacteria; c__Actinobacteria; o__Pem15; f__Uncultured_bacterium_78971	0	0	0	0	0	0	0	0	0	0	0	2	1	0
Root; k__Bacteria; p__Actinobacteria; c__Actinobacteria; o__Pem15; f__Uncultured_bacterium_80568	0	0	0	0	0	0	0	0	0	0	0	0	0	1
Root; k__Bacteria; p__Actinobacteria; c__Actinobacteria; o__Pem15; f__Uncultured_bacterium_88145	0	0	0	0	0	0	0	0	0	0	0	0	0	2
Root; k__Bacteria; p__Actinobacteria; c__Actinobacteria; o__Pem15; f__Uncultured_bacterium_None10328	0	0	0	0	0	0	0	0	0	0	0	0	0	3
Root; k__Bacteria; p__Actinobacteria; c__Actinobacteria; o__Pem15; f__Uncultured_bacterium_None10348	0	0	0	1	0	0	0	0	0	0	0	0	0	21
Root; k__Bacteria; p__Actinobacteria; c__Actinobacteria; o__Pem15; f__Uncultured_bacterium_None1158	1	0	0	2	0	0	1	0	0	0	0	43	0	3
Root; k__Bacteria; p__Actinobacteria; c__Actinobacteria; o__Pem15; f__Uncultured_bacterium_None11605	0	0	0	0	0	0	0	0	0	0	0	0	0	3
Root; k__Bacteria; p__Actinobacteria; c__Actinobacteria; o__Pem15; f__Uncultured_bacterium_None13574	0	0	0	0	0	0	0	0	0	0	0	0	0	1
Root; k__Bacteria; p__Actinobacteria; c__Actinobacteria; o__Pem15; f__Uncultured_bacterium_None15024	0	0	0	0	0	0	0	0	0	0	0	1	0	1
Root; k__Bacteria; p__Actinobacteria; c__Actinobacteria; o__Pem15; f__Uncultured_bacterium_None17154	0	0	0	0	0	0	0	0	0	0	0	0	1	4
Root; k__Bacteria; p__Actinobacteria; c__Actinobacteria; o__Pem15; f__Uncultured_bacterium_None20491	0	0	0	1	0	3	0	0	0	0	0	1	0	0
Root; k__Bacteria; p__Actinobacteria; c__Actinobacteria; o__Pem15; f__Uncultured_bacterium_None20610	0	0	0	0	2	0	0	0	0	0	0	0	0	0
Root; k__Bacteria; p__Actinobacteria; c__Actinobacteria; o__Pem15; f__Uncultured_bacterium_None21733	0	0	0	0	0	2	0	0	0	0	0	0	0	0
Root; k__Bacteria; p__Actinobacteria; c__Actinobacteria; o__Pem15; f__Uncultured_bacterium_None21773	0	0	0	0	0	0	0	0	0	0	3	32	0	2
Root; k__Bacteria; p__Actinobacteria; c__Actinobacteria; o__Pem15; f__Uncultured_bacterium_None22260	0	0	0	0	0	0	0	0	0	0	0	0	0	7
Root; k__Bacteria; p__Actinobacteria; c__Actinobacteria; o__Pem15; f__Uncultured_bacterium_None24688	0	0	0	0	0	1	0	1	0	0	2	8	0	2
Root; k__Bacteria; p__Actinobacteria; c__Actinobacteria; o__Pem15; f__Uncultured_bacterium_None2561	0	0	0	0	1	0	0	0	0	0	0	0	2	0
Root; k__Bacteria; p__Actinobacteria; c__Actinobacteria; o__Pem15; f__Uncultured_bacterium_None4391	0	0	0	0	0	0	0	0	0	0	0	1	0	4
Root; k__Bacteria; p__Actinobacteria; c__Actinobacteria; o__Pem15; f__Uncultured_bacterium_None491	0	0	0	0	0	2	0	0	0	0	0	0	0	0
Root; k__Bacteria; p__Actinobacteria; c__Actinobacteria; o__Pem15; f__Uncultured_bacterium_None5634	0	0	0	0	0	0	0	0	1	0	0	0	0	9
Root; k__Bacteria; p__Actinobacteria; c__Actinobacteria; o__Pem15; f__Uncultured_bacterium_None6397	0	0	0	0	0	0	0	0	0	0	0	0	0	2
Root; k__Bacteria; p__Actinobacteria; c__Actinobacteria; o__Pem15; f__Uncultured_bacterium_None6564	0	0	0	0	1	0	0	0	0	0	0	0	0	3
Root; k__Bacteria; p__Actinobacteria; c__Actinobacteria; o__Pem15; f__Uncultured_bacterium_None6569	1	0	0	0	0	0	0	0	0	0	0	0	1	12
Root; k__Bacteria; p__Actinobacteria; c__Actinobacteria; o__Pem15; f__Uncultured_bacterium_None827	0	0	0	0	0	0	0	0	1	1	0	8	0	11
Root; k__Bacteria; p__Actinobacteria; c__Actinobacteria; o__Pem15; f__Uncultured_bacterium_None8640	0	0	0	0	0	0	0	0	0	0	0	0	0	2
Root; k__Bacteria; p__Actinobacteria; c__Actinobacteria; o__Pem15; f__Uncultured_bacterium_None9022	0	0	0	0	0	2	0	0	2	1	0	51	0	12
Root; k__Bacteria; p__Actinobacteria; c__Actinobacteria; o__Pem15; f__Uncultured_bacterium_None9210	0	0	0	0	0	2	0	0	0	0	0	0	1	0
Root; k__Bacteria; p__Actinobacteria; c__Actinobacteria; o__Pem15; f__Uncultured_organism_None8013	0	0	0	0	0	0	0	0	0	0	0	0	0	6
Root; k__Bacteria; p__Actinobacteria; c__Actinobacteria; o__Pem15_None10426	0	0	0	0	0	0	0	0	0	0	0	0	1	0
Root; k__Bacteria; p__Actinobacteria; c__Actinobacteria; o__Pem15_None10462	0	0	0	0	0	0	0	0	0	0	0	2	0	0
Root; k__Bacteria; p__Actinobacteria; c__Actinobacteria; o__Pem15_None10709	0	0	0	0	0	0	0	0	0	0	1	0	0	1
Root; k__Bacteria; p__Actinobacteria; c__Actinobacteria; o__Pem15_None11583	0	0	0	0	0	0	0	0	0	0	0	4	0	0
Root; k__Bacteria; p__Actinobacteria; c__Actinobacteria; o__Pem15_None12370	0	0	0	0	0	0	0	0	0	0	0	0	0	2
Root; k__Bacteria; p__Actinobacteria; c__Actinobacteria; o__Pem15_None12464	0	0	0	0	0	0	0	0	0	0	1	64	1	0
Root; k__Bacteria; p__Actinobacteria; c__Actinobacteria; o__Pem15_None12570	0	0	0	2	0	0	0	0	1	0	0	12	0	12
Root; k__Bacteria; p__Actinobacteria; c__Actinobacteria; o__Pem15_None13067	0	0	0	3	0	0	0	0	0	0	0	0	0	0
Root; k__Bacteria; p__Actinobacteria; c__Actinobacteria; o__Pem15_None13416	0	1	0	0	0	0	0	0	0	0	0	0	0	1
Root; k__Bacteria; p__Actinobacteria; c__Actinobacteria; o__Pem15_None15004	0	0	0	0	0	0	0	0	0	0	0	3	0	0
Root; k__Bacteria; p__Actinobacteria; c__Actinobacteria; o__Pem15_None15329	0	0	0	0	0	0	0	0	0	0	0	11	0	6
Root; k__Bacteria; p__Actinobacteria; c__Actinobacteria; o__Pem15_None16648	0	0	0	0	0	0	0	0	0	0	0	0	0	1
Root; k__Bacteria; p__Actinobacteria; c__Actinobacteria; o__Pem15_None16846	0	0	0	0	0	0	0	0	0	0	0	1	0	0
Root; k__Bacteria; p__Actinobacteria; c__Actinobacteria; o__Pem15_None17853	0	0	0	2	0	0	0	0	0	0	0	0	0	0
Root; k__Bacteria; p__Actinobacteria; c__Actinobacteria; o__Pem15_None19978	0	0	0	0	0	1	0	0	0	0	0	0	0	0
Root; k__Bacteria; p__Actinobacteria; c__Actinobacteria; o__Pem15_None20446	0	0	0	0	0	0	0	0	0	0	0	8	0	0
Root; k__Bacteria; p__Actinobacteria; c__Actinobacteria; o__Pem15_None20991	0	0	0	0	0	0	0	1	0	0	0	5	0	0
Root; k__Bacteria; p__Actinobacteria; c__Actinobacteria; o__Pem15_None21694	0	0	0	0	0	0	0	0	0	0	0	0	0	3
Root; k__Bacteria; p__Actinobacteria; c__Actinobacteria; o__Pem15_None23299	0	0	0	0	0	0	0	0	0	0	0	1	0	0
Root; k__Bacteria; p__Actinobacteria; c__Actinobacteria; o__Pem15_None5045	0	0	0	0	0	0	0	0	0	0	0	0	0	1
Root; k__Bacteria; p__Actinobacteria; c__Actinobacteria; o__Pem15_None6706	0	0	0	0	0	0	0	0	0	0	0	0	0	1
Root; k__Bacteria; p__Actinobacteria; c__Actinobacteria; o__Pem15_None6986	0	0	0	0	0	0	0	1	0	0	0	0	0	0
Root; k__Bacteria; p__Actinobacteria; c__Actinobacteria; o__Pem15_None7014	0	0	0	0	0	0	0	0	0	0	0	0	0	1
Root; k__Bacteria; p__Actinobacteria; c__Actinobacteria; o__Pem15_None7492	1	0	0	0	0	0	0	0	0	0	0	1	0	0
Root; k__Bacteria; p__Actinobacteria; c__Actinobacteria; o__Pem15_None7620	0	0	0	0	0	0	0	0	0	0	0	0	0	1
Root; k__Bacteria; p__Actinobacteria; c__Actinobacteria; o__Pem15_None8454	0	0	0	0	0	0	0	0	0	0	0	0	0	4
Root; k__Bacteria; p__Actinobacteria; c__Actinobacteria; o__Pem15_None9884	0	0	0	0	0	0	0	0	0	0	0	1	0	0
Root; k__Bacteria; p__Actinobacteria; c__Actinobacteria; o__Propionibacteriales; f__Nocardioidaceae_10201	0	0	0	0	0	0	0	0	0	0	0	1	0	0
Root; k__Bacteria; p__Actinobacteria; c__Actinobacteria; o__Propionibacteriales; f__Nocardioidaceae_102279	0	0	0	0	0	0	0	1	0	0	0	0	0	0
Root; k__Bacteria; p__Actinobacteria; c__Actinobacteria; o__Propionibacteriales; f__Nocardioidaceae_104014	0	0	0	0	0	0	0	0	2	0	0	0	0	0
Root; k__Bacteria; p__Actinobacteria; c__Actinobacteria; o__Propionibacteriales; f__Nocardioidaceae_12404	0	0	0	0	0	1	0	0	0	0	0	0	0	0
Root; k__Bacteria; p__Actinobacteria; c__Actinobacteria; o__Propionibacteriales; f__Nocardioidaceae_20559	0	0	0	0	2	0	0	0	0	0	0	0	0	0
Root; k__Bacteria; p__Actinobacteria; c__Actinobacteria; o__Propionibacteriales; f__Nocardioidaceae_29029	0	0	0	0	1	0	0	0	0	0	0	0	0	0
Root; k__Bacteria; p__Actinobacteria; c__Actinobacteria; o__Propionibacteriales; f__Nocardioidaceae_3974	1	0	0	0	0	0	0	0	0	0	0	0	0	0
Root; k__Bacteria; p__Actinobacteria; c__Actinobacteria; o__Propionibacteriales; f__Nocardioidaceae_41470	0	0	0	0	0	0	0	0	0	0	0	0	0	1
Root; k__Bacteria; p__Actinobacteria; c__Actinobacteria; o__Propionibacteriales; f__Nocardioidaceae_43862	0	0	0	0	0	0	0	0	0	0	0	0	0	1
Root; k__Bacteria; p__Actinobacteria; c__Actinobacteria; o__Propionibacteriales; f__Nocardioidaceae_48155	0	0	0	0	0	0	0	0	0	0	0	2	0	0
Root; k__Bacteria; p__Actinobacteria; c__Actinobacteria; o__Propionibacteriales; f__Nocardioidaceae_58626	0	0	0	0	0	4	0	0	0	0	0	0	0	0
Root; k__Bacteria; p__Actinobacteria; c__Actinobacteria; o__Propionibacteriales; f__Nocardioidaceae_61463	0	0	0	0	0	0	0	0	0	0	0	1	0	0
Root; k__Bacteria; p__Actinobacteria; c__Actinobacteria; o__Propionibacteriales; f__Nocardioidaceae_62064	0	0	0	0	0	2	0	0	0	0	0	0	0	0
Root; k__Bacteria; p__Actinobacteria; c__Actinobacteria; o__Propionibacteriales; f__Nocardioidaceae_62753	0	0	0	0	2	0	0	0	0	0	0	0	0	0
Root; k__Bacteria; p__Actinobacteria; c__Actinobacteria; o__Propionibacteriales; f__Nocardioidaceae_63751	0	0	0	0	0	1	0	0	0	0	0	0	0	3
Root; k__Bacteria; p__Actinobacteria; c__Actinobacteria; o__Propionibacteriales; f__Nocardioidaceae_67834	0	0	0	0	0	0	0	0	0	0	0	0	0	1
Root; k__Bacteria; p__Actinobacteria; c__Actinobacteria; o__Propionibacteriales; f__Nocardioidaceae_6786	0	0	0	0	0	0	0	0	0	0	0	8	0	0
Root; k__Bacteria; p__Actinobacteria; c__Actinobacteria; o__Propionibacteriales; f__Nocardioidaceae_68391	0	0	0	0	0	0	0	0	0	0	0	0	0	1
Root; k__Bacteria; p__Actinobacteria; c__Actinobacteria; o__Propionibacteriales; f__Nocardioidaceae_68586	0	0	0	0	0	1	0	0	0	0	0	0	0	6
Root; k__Bacteria; p__Actinobacteria; c__Actinobacteria; o__Propionibacteriales; f__Nocardioidaceae_71344	0	0	0	0	0	2	0	0	0	1	1	0	0	0
Root; k__Bacteria; p__Actinobacteria; c__Actinobacteria; o__Propionibacteriales; f__Nocardioidaceae_73909	0	0	0	0	0	0	0	0	0	0	0	0	0	4
Root; k__Bacteria; p__Actinobacteria; c__Actinobacteria; o__Propionibacteriales; f__Nocardioidaceae_80469	0	0	0	0	0	0	0	0	0	0	0	3	0	5
Root; k__Bacteria; p__Actinobacteria; c__Actinobacteria; o__Propionibacteriales; f__Nocardioidaceae_84852	0	0	0	0	0	0	0	0	0	0	0	1	0	3
Root; k__Bacteria; p__Actinobacteria; c__Actinobacteria; o__Propionibacteriales; f__Nocardioidaceae_86186	0	0	0	0	0	1	0	0	0	0	0	1	0	0
Root; k__Bacteria; p__Actinobacteria; c__Actinobacteria; o__Propionibacteriales; f__Nocardioidaceae_90637	0	0	0	0	0	0	0	0	0	0	0	1	0	0
Root; k__Bacteria; p__Actinobacteria; c__Actinobacteria; o__Propionibacteriales; f__Nocardioidaceae_91527	0	0	0	0	0	0	0	0	1	0	0	0	0	0
Root; k__Bacteria; p__Actinobacteria; c__Actinobacteria; o__Propionibacteriales; f__Nocardioidaceae_96043	0	0	0	0	0	0	0	0	0	0	0	0	0	3
Root; k__Bacteria; p__Actinobacteria; c__Actinobacteria; o__Propionibacteriales; f__Nocardioidaceae_97660	0	0	0	0	0	1	0	0	0	0	0	0	0	0
Root; k__Bacteria; p__Actinobacteria; c__Actinobacteria; o__Propionibacteriales; f__Nocardioidaceae_97667	0	0	0	0	0	0	0	0	0	0	1	2	2	0
Root; k__Bacteria; p__Actinobacteria; c__Actinobacteria; o__Propionibacteriales; f__Nocardioidaceae_None10004	0	0	0	0	0	1	0	1	0	0	0	0	0	0
Root; k__Bacteria; p__Actinobacteria; c__Actinobacteria; o__Propionibacteriales; f__Nocardioidaceae_None10333	2	0	0	0	0	0	0	0	0	0	0	0	0	0
Root; k__Bacteria; p__Actinobacteria; c__Actinobacteria; o__Propionibacteriales; f__Nocardioidaceae_None10468	0	0	1	0	0	0	0	0	0	0	0	0	0	0
Root; k__Bacteria; p__Actinobacteria; c__Actinobacteria; o__Propionibacteriales; f__Nocardioidaceae_None10724	0	0	0	0	0	0	0	0	0	0	0	0	0	1
Root; k__Bacteria; p__Actinobacteria; c__Actinobacteria; o__Propionibacteriales; f__Nocardioidaceae_None11164	0	0	0	0	0	0	0	0	0	0	1	0	0	0
Root; k__Bacteria; p__Actinobacteria; c__Actinobacteria; o__Propionibacteriales; f__Nocardioidaceae_None11364	0	0	0	0	0	1	0	0	0	0	0	1	0	2
Root; k__Bacteria; p__Actinobacteria; c__Actinobacteria; o__Propionibacteriales; f__Nocardioidaceae_None11684	0	0	0	0	0	0	0	0	0	0	0	0	0	2
Root; k__Bacteria; p__Actinobacteria; c__Actinobacteria; o__Propionibacteriales; f__Nocardioidaceae_None11904	0	1	0	0	1	0	0	1	0	0	0	0	0	5
Root; k__Bacteria; p__Actinobacteria; c__Actinobacteria; o__Propionibacteriales; f__Nocardioidaceae_None12011	0	0	0	0	0	0	0	0	0	0	2	0	0	0
Root; k__Bacteria; p__Actinobacteria; c__Actinobacteria; o__Propionibacteriales; f__Nocardioidaceae_None12051	0	0	0	0	0	0	0	0	0	0	1	1	0	0
Root; k__Bacteria; p__Actinobacteria; c__Actinobacteria; o__Propionibacteriales; f__Nocardioidaceae_None12327	0	0	0	0	0	2	0	0	0	0	0	0	0	0
Root; k__Bacteria; p__Actinobacteria; c__Actinobacteria; o__Propionibacteriales; f__Nocardioidaceae_None12335	0	0	0	0	0	0	1	0	1	0	0	5	0	0
Root; k__Bacteria; p__Actinobacteria; c__Actinobacteria; o__Propionibacteriales; f__Nocardioidaceae_None13808	0	0	0	0	0	1	0	0	0	0	0	0	0	3
Root; k__Bacteria; p__Actinobacteria; c__Actinobacteria; o__Propionibacteriales; f__Nocardioidaceae_None14345	0	0	0	0	0	0	0	0	0	0	0	0	0	3
Root; k__Bacteria; p__Actinobacteria; c__Actinobacteria; o__Propionibacteriales; f__Nocardioidaceae_None14461	0	0	0	0	0	1	0	0	0	0	0	0	0	1
Root; k__Bacteria; p__Actinobacteria; c__Actinobacteria; o__Propionibacteriales; f__Nocardioidaceae_None14517	0	0	0	0	0	0	0	0	0	0	0	0	0	4
Root; k__Bacteria; p__Actinobacteria; c__Actinobacteria; o__Propionibacteriales; f__Nocardioidaceae_None15306	0	0	0	0	0	2	0	0	0	0	0	3	0	0
Root; k__Bacteria; p__Actinobacteria; c__Actinobacteria; o__Propionibacteriales; f__Nocardioidaceae_None1546	0	1	0	0	0	0	0	0	0	0	0	0	0	0
Root; k__Bacteria; p__Actinobacteria; c__Actinobacteria; o__Propionibacteriales; f__Nocardioidaceae_None15898	0	0	0	0	0	0	0	0	0	0	0	0	0	1
Root; k__Bacteria; p__Actinobacteria; c__Actinobacteria; o__Propionibacteriales; f__Nocardioidaceae_None16052	0	0	0	0	0	0	0	0	0	0	0	3	0	0
Root; k__Bacteria; p__Actinobacteria; c__Actinobacteria; o__Propionibacteriales; f__Nocardioidaceae_None16264	1	0	0	0	0	0	0	0	0	0	0	0	0	0
Root; k__Bacteria; p__Actinobacteria; c__Actinobacteria; o__Propionibacteriales; f__Nocardioidaceae_None16304	0	0	0	0	0	0	0	0	0	0	0	0	0	3
Root; k__Bacteria; p__Actinobacteria; c__Actinobacteria; o__Propionibacteriales; f__Nocardioidaceae_None16348	0	0	0	0	0	2	0	0	0	0	0	0	0	0
Root; k__Bacteria; p__Actinobacteria; c__Actinobacteria; o__Propionibacteriales; f__Nocardioidaceae_None16452	0	0	0	0	0	0	0	0	0	0	0	0	0	3
Root; k__Bacteria; p__Actinobacteria; c__Actinobacteria; o__Propionibacteriales; f__Nocardioidaceae_None16925	0	0	0	0	0	0	0	0	0	0	0	0	0	2
Root; k__Bacteria; p__Actinobacteria; c__Actinobacteria; o__Propionibacteriales; f__Nocardioidaceae_None16979	0	0	0	0	0	1	0	0	0	0	1	3	0	11
Root; k__Bacteria; p__Actinobacteria; c__Actinobacteria; o__Propionibacteriales; f__Nocardioidaceae_None17815	0	0	0	0	0	0	0	0	0	0	0	0	0	1
Root; k__Bacteria; p__Actinobacteria; c__Actinobacteria; o__Propionibacteriales; f__Nocardioidaceae_None18241	0	0	0	0	0	0	0	0	0	0	0	0	0	2
Root; k__Bacteria; p__Actinobacteria; c__Actinobacteria; o__Propionibacteriales; f__Nocardioidaceae_None19125	0	0	0	0	0	1	0	0	0	0	0	0	0	5
Root; k__Bacteria; p__Actinobacteria; c__Actinobacteria; o__Propionibacteriales; f__Nocardioidaceae_None19871	0	3	0	0	1	6	0	0	0	0	0	0	0	0
Root; k__Bacteria; p__Actinobacteria; c__Actinobacteria; o__Propionibacteriales; f__Nocardioidaceae_None20577	0	0	0	0	1	2	0	0	0	0	1	1	0	4
Root; k__Bacteria; p__Actinobacteria; c__Actinobacteria; o__Propionibacteriales; f__Nocardioidaceae_None21265	0	1	0	0	0	0	0	0	0	0	0	0	0	0
Root; k__Bacteria; p__Actinobacteria; c__Actinobacteria; o__Propionibacteriales; f__Nocardioidaceae_None21806	0	0	0	0	0	0	0	0	0	0	0	2	0	0
Root; k__Bacteria; p__Actinobacteria; c__Actinobacteria; o__Propionibacteriales; f__Nocardioidaceae_None22100	0	0	0	0	0	0	0	0	0	0	0	0	0	4
Root; k__Bacteria; p__Actinobacteria; c__Actinobacteria; o__Propionibacteriales; f__Nocardioidaceae_None222	0	1	0	0	0	0	0	0	0	0	0	0	0	0
Root; k__Bacteria; p__Actinobacteria; c__Actinobacteria; o__Propionibacteriales; f__Nocardioidaceae_None2247	2	0	0	0	0	0	0	0	0	0	0	0	0	4
Root; k__Bacteria; p__Actinobacteria; c__Actinobacteria; o__Propionibacteriales; f__Nocardioidaceae_None22498	0	0	0	0	0	0	0	0	0	0	0	0	0	5
Root; k__Bacteria; p__Actinobacteria; c__Actinobacteria; o__Propionibacteriales; f__Nocardioidaceae_None23218	0	0	0	0	1	0	0	0	0	0	0	1	0	0
Root; k__Bacteria; p__Actinobacteria; c__Actinobacteria; o__Propionibacteriales; f__Nocardioidaceae_None23272	0	0	0	0	0	0	0	0	0	0	0	0	0	2
Root; k__Bacteria; p__Actinobacteria; c__Actinobacteria; o__Propionibacteriales; f__Nocardioidaceae_None23314	0	0	0	0	0	0	0	0	0	0	1	0	0	0
Root; k__Bacteria; p__Actinobacteria; c__Actinobacteria; o__Propionibacteriales; f__Nocardioidaceae_None2407	0	0	0	0	1	1	0	0	0	0	0	1	0	0
Root; k__Bacteria; p__Actinobacteria; c__Actinobacteria; o__Propionibacteriales; f__Nocardioidaceae_None2416	0	0	0	0	0	0	0	0	0	0	0	0	0	1
Root; k__Bacteria; p__Actinobacteria; c__Actinobacteria; o__Propionibacteriales; f__Nocardioidaceae_None24587	1	0	0	0	0	0	0	0	0	0	0	0	0	2
Root; k__Bacteria; p__Actinobacteria; c__Actinobacteria; o__Propionibacteriales; f__Nocardioidaceae_None333	0	0	0	0	0	8	0	0	0	0	0	0	0	0
Root; k__Bacteria; p__Actinobacteria; c__Actinobacteria; o__Propionibacteriales; f__Nocardioidaceae_None34	0	0	0	0	0	0	0	0	0	0	3	1	0	2
Root; k__Bacteria; p__Actinobacteria; c__Actinobacteria; o__Propionibacteriales; f__Nocardioidaceae_None3888	0	0	0	0	0	0	0	0	0	0	0	3	0	0
Root; k__Bacteria; p__Actinobacteria; c__Actinobacteria; o__Propionibacteriales; f__Nocardioidaceae_None4599	0	0	0	0	1	1	0	0	0	0	0	0	0	0
Root; k__Bacteria; p__Actinobacteria; c__Actinobacteria; o__Propionibacteriales; f__Nocardioidaceae_None5223	0	0	0	0	0	0	0	0	0	0	0	2	0	2
Root; k__Bacteria; p__Actinobacteria; c__Actinobacteria; o__Propionibacteriales; f__Nocardioidaceae_None5278	0	0	0	0	0	0	0	0	0	0	0	0	0	1
Root; k__Bacteria; p__Actinobacteria; c__Actinobacteria; o__Propionibacteriales; f__Nocardioidaceae_None5336	0	0	0	0	0	0	0	0	0	0	0	0	0	1
Root; k__Bacteria; p__Actinobacteria; c__Actinobacteria; o__Propionibacteriales; f__Nocardioidaceae_None5805	0	0	0	0	0	0	0	0	0	0	0	0	0	2
Root; k__Bacteria; p__Actinobacteria; c__Actinobacteria; o__Propionibacteriales; f__Nocardioidaceae_None5826	0	0	0	0	0	0	0	0	0	0	0	2	0	0
Root; k__Bacteria; p__Actinobacteria; c__Actinobacteria; o__Propionibacteriales; f__Nocardioidaceae_None5970	0	0	0	0	0	0	0	0	0	0	0	1	0	0
Root; k__Bacteria; p__Actinobacteria; c__Actinobacteria; o__Propionibacteriales; f__Nocardioidaceae_None60	0	0	0	0	0	0	0	0	0	0	1	4	0	1
Root; k__Bacteria; p__Actinobacteria; c__Actinobacteria; o__Propionibacteriales; f__Nocardioidaceae_None690	0	0	0	0	0	1	0	0	1	0	0	0	0	0
Root; k__Bacteria; p__Actinobacteria; c__Actinobacteria; o__Propionibacteriales; f__Nocardioidaceae_None7888	0	0	0	0	1	0	0	0	0	0	0	0	0	0
Root; k__Bacteria; p__Actinobacteria; c__Actinobacteria; o__Propionibacteriales; f__Nocardioidaceae_None8595	0	0	0	0	0	0	0	0	0	0	3	2	0	5
Root; k__Bacteria; p__Actinobacteria; c__Actinobacteria; o__Propionibacteriales; f__Nocardioidaceae_None8675	0	0	0	0	0	0	0	0	0	0	0	2	0	0
Root; k__Bacteria; p__Actinobacteria; c__Actinobacteria; o__Propionibacteriales; f__Nocardioidaceae_None8868	0	0	0	0	0	4	0	0	0	0	1	0	0	2
Root; k__Bacteria; p__Actinobacteria; c__Actinobacteria; o__Propionibacteriales; f__Nocardioidaceae_None9325	0	0	0	0	0	1	0	0	0	0	0	1	0	0
Root; k__Bacteria; p__Actinobacteria; c__Actinobacteria; o__Propionibacteriales; f__Nocardioidaceae_None9384	0	0	0	0	0	0	0	0	0	0	0	0	0	1
Root; k__Bacteria; p__Actinobacteria; c__Actinobacteria; o__Propionibacteriales; f__Nocardioidaceae_None9597	0	0	0	0	0	0	0	0	0	0	0	0	0	9
Root; k__Bacteria; p__Actinobacteria; c__Actinobacteria; o__Propionibacteriales; f__Nocardioidaceae_None9935	0	1	0	0	0	0	0	0	0	0	0	0	0	3
Root; k__Bacteria; p__Actinobacteria; c__Actinobacteria; o__Propionibacteriales; f__Nocardioidaceae_None9956	0	0	0	0	0	0	0	0	0	0	0	1	0	0
Root; k__Bacteria; p__Actinobacteria; c__Actinobacteria; o__Propionibacteriales; f__Propionibacteriaceae_105651	0	0	0	0	0	0	0	0	0	0	0	1	0	0
Root; k__Bacteria; p__Actinobacteria; c__Actinobacteria; o__Propionibacteriales; f__Propionibacteriaceae_114434	0	0	0	0	0	0	0	0	0	0	0	0	0	2
Root; k__Bacteria; p__Actinobacteria; c__Actinobacteria; o__Propionibacteriales; f__Propionibacteriaceae_14273	0	0	0	0	0	0	0	0	0	0	0	2	0	0
Root; k__Bacteria; p__Actinobacteria; c__Actinobacteria; o__Propionibacteriales; f__Propionibacteriaceae_18198	0	0	0	0	0	0	0	0	0	0	0	1	0	0
Root; k__Bacteria; p__Actinobacteria; c__Actinobacteria; o__Propionibacteriales; f__Propionibacteriaceae_18458	0	0	0	0	0	0	0	0	0	0	0	0	0	2
Root; k__Bacteria; p__Actinobacteria; c__Actinobacteria; o__Propionibacteriales; f__Propionibacteriaceae_2223	0	0	0	0	0	0	0	0	0	0	0	0	0	2
Root; k__Bacteria; p__Actinobacteria; c__Actinobacteria; o__Propionibacteriales; f__Propionibacteriaceae_34067	0	0	0	0	0	0	0	0	0	0	0	0	0	2
Root; k__Bacteria; p__Actinobacteria; c__Actinobacteria; o__Propionibacteriales; f__Propionibacteriaceae_34617	0	0	0	0	0	0	0	0	0	0	0	1	0	0
Root; k__Bacteria; p__Actinobacteria; c__Actinobacteria; o__Propionibacteriales; f__Propionibacteriaceae_34760	0	0	0	0	0	0	0	0	0	0	0	5	0	0
Root; k__Bacteria; p__Actinobacteria; c__Actinobacteria; o__Propionibacteriales; f__Propionibacteriaceae_43825	1	0	0	0	0	1	0	0	0	0	0	0	0	0
Root; k__Bacteria; p__Actinobacteria; c__Actinobacteria; o__Propionibacteriales; f__Propionibacteriaceae_56968	0	0	0	0	0	0	0	0	0	0	0	0	0	2
Root; k__Bacteria; p__Actinobacteria; c__Actinobacteria; o__Propionibacteriales; f__Propionibacteriaceae_61223	0	0	0	1	0	0	0	0	0	0	0	2	0	0
Root; k__Bacteria; p__Actinobacteria; c__Actinobacteria; o__Propionibacteriales; f__Propionibacteriaceae_68286	0	0	0	0	0	1	1	0	1	0	0	2	0	0
Root; k__Bacteria; p__Actinobacteria; c__Actinobacteria; o__Propionibacteriales; f__Propionibacteriaceae_71160	0	0	0	0	0	0	0	0	0	0	0	0	0	1
Root; k__Bacteria; p__Actinobacteria; c__Actinobacteria; o__Propionibacteriales; f__Propionibacteriaceae_73700	0	0	0	0	0	0	0	0	0	0	0	0	0	1
Root; k__Bacteria; p__Actinobacteria; c__Actinobacteria; o__Propionibacteriales; f__Propionibacteriaceae_75088	0	0	0	0	0	0	0	0	0	0	0	0	1	0
Root; k__Bacteria; p__Actinobacteria; c__Actinobacteria; o__Propionibacteriales; f__Propionibacteriaceae_83229	0	0	0	0	0	0	0	0	0	0	1	0	0	0
Root; k__Bacteria; p__Actinobacteria; c__Actinobacteria; o__Propionibacteriales; f__Propionibacteriaceae_90835	0	0	0	0	0	9	0	0	0	0	0	1	0	1
Root; k__Bacteria; p__Actinobacteria; c__Actinobacteria; o__Propionibacteriales; f__Propionibacteriaceae_92374	0	4	0	0	6	199	0	1	0	3	2	1	0	769
Root; k__Bacteria; p__Actinobacteria; c__Actinobacteria; o__Propionibacteriales; f__Propionibacteriaceae_None11189	0	0	0	0	0	1	0	0	0	0	0	0	0	7
Root; k__Bacteria; p__Actinobacteria; c__Actinobacteria; o__Propionibacteriales; f__Propionibacteriaceae_None11774	0	0	0	0	0	0	0	0	0	0	0	0	0	2
Root; k__Bacteria; p__Actinobacteria; c__Actinobacteria; o__Propionibacteriales; f__Propionibacteriaceae_None14448	0	0	0	0	0	0	0	0	0	0	1	0	0	0
Root; k__Bacteria; p__Actinobacteria; c__Actinobacteria; o__Propionibacteriales; f__Propionibacteriaceae_None14748	0	0	0	0	0	5	0	0	0	0	0	0	0	25
Root; k__Bacteria; p__Actinobacteria; c__Actinobacteria; o__Propionibacteriales; f__Propionibacteriaceae_None1557	0	0	0	0	0	3	0	0	0	0	0	1	0	22
Root; k__Bacteria; p__Actinobacteria; c__Actinobacteria; o__Propionibacteriales; f__Propionibacteriaceae_None18878	0	0	0	0	1	8	0	0	0	0	0	1	0	100
Root; k__Bacteria; p__Actinobacteria; c__Actinobacteria; o__Propionibacteriales; f__Propionibacteriaceae_None19384	0	0	0	0	0	1	0	0	1	0	1	3	0	0
Root; k__Bacteria; p__Actinobacteria; c__Actinobacteria; o__Propionibacteriales; f__Propionibacteriaceae_None1992	0	0	0	0	1	26	0	0	0	0	0	0	0	60
Root; k__Bacteria; p__Actinobacteria; c__Actinobacteria; o__Propionibacteriales; f__Propionibacteriaceae_None19940	0	0	0	0	0	1	0	0	0	0	0	0	0	4
Root; k__Bacteria; p__Actinobacteria; c__Actinobacteria; o__Propionibacteriales; f__Propionibacteriaceae_None20841	0	0	0	0	0	8	0	0	0	0	0	0	0	25
Root; k__Bacteria; p__Actinobacteria; c__Actinobacteria; o__Propionibacteriales; f__Propionibacteriaceae_None21370	0	0	0	0	0	0	0	0	0	0	0	0	0	3
Root; k__Bacteria; p__Actinobacteria; c__Actinobacteria; o__Propionibacteriales; f__Propionibacteriaceae_None22306	0	0	0	0	0	3	0	0	0	0	0	0	0	7
Root; k__Bacteria; p__Actinobacteria; c__Actinobacteria; o__Propionibacteriales; f__Propionibacteriaceae_None23290	0	0	0	0	1	10	0	0	0	0	0	0	0	29
Root; k__Bacteria; p__Actinobacteria; c__Actinobacteria; o__Propionibacteriales; f__Propionibacteriaceae_None23371	0	0	0	0	0	0	0	0	0	0	1	4	0	0
Root; k__Bacteria; p__Actinobacteria; c__Actinobacteria; o__Propionibacteriales; f__Propionibacteriaceae_None23622	0	0	0	0	0	6	0	0	0	0	1	0	0	13
Root; k__Bacteria; p__Actinobacteria; c__Actinobacteria; o__Propionibacteriales; f__Propionibacteriaceae_None24354	0	0	0	0	0	0	0	0	0	0	0	0	0	3
Root; k__Bacteria; p__Actinobacteria; c__Actinobacteria; o__Propionibacteriales; f__Propionibacteriaceae_None3998	0	0	0	0	0	0	0	0	0	0	0	0	0	1
Root; k__Bacteria; p__Actinobacteria; c__Actinobacteria; o__Propionibacteriales; f__Propionibacteriaceae_None4288	0	0	0	0	0	7	0	0	0	0	0	0	0	37
Root; k__Bacteria; p__Actinobacteria; c__Actinobacteria; o__Propionibacteriales; f__Propionibacteriaceae_None6106	0	0	0	0	2	48	0	0	0	0	1	1	0	83
Root; k__Bacteria; p__Actinobacteria; c__Actinobacteria; o__Propionibacteriales; f__Propionibacteriaceae_None6544	0	0	0	0	0	2	0	0	0	0	0	0	0	6
Root; k__Bacteria; p__Actinobacteria; c__Actinobacteria; o__Propionibacteriales; f__Propionibacteriaceae_None7566	0	0	0	0	0	0	0	0	0	0	0	0	0	1
Root; k__Bacteria; p__Actinobacteria; c__Actinobacteria; o__Propionibacteriales; f__Propionibacteriaceae_None8164	0	0	0	0	0	0	0	0	0	0	0	0	0	1
Root; k__Bacteria; p__Actinobacteria; c__Actinobacteria; o__Propionibacteriales; f__Propionibacteriaceae_None8451	0	0	0	0	0	0	0	0	0	0	0	0	0	1
Root; k__Bacteria; p__Actinobacteria; c__Actinobacteria; o__Propionibacteriales_None5107	0	0	0	0	0	0	0	0	0	0	0	1	0	0
Root; k__Bacteria; p__Actinobacteria; c__Actinobacteria; o__Pseudonocardiales; f__Pseudonocardiaceae_107454	0	0	0	0	0	0	0	0	0	0	0	2	0	0
Root; k__Bacteria; p__Actinobacteria; c__Actinobacteria; o__Pseudonocardiales; f__Pseudonocardiaceae_33362	0	0	0	0	0	0	0	0	2	0	0	0	0	0
Root; k__Bacteria; p__Actinobacteria; c__Actinobacteria; o__Pseudonocardiales; f__Pseudonocardiaceae_58215	0	0	0	0	0	0	0	0	0	0	0	4	0	0
Root; k__Bacteria; p__Actinobacteria; c__Actinobacteria; o__Pseudonocardiales; f__Pseudonocardiaceae_71314	0	0	0	0	0	0	0	0	0	0	0	1	0	0
Root; k__Bacteria; p__Actinobacteria; c__Actinobacteria; o__Pseudonocardiales; f__Pseudonocardiaceae_81952	0	0	0	0	0	0	0	0	0	0	1	5	0	0
Root; k__Bacteria; p__Actinobacteria; c__Actinobacteria; o__Streptomycetales; f__Streptomycetaceae_107046	0	0	0	1	0	2	0	0	0	0	0	0	0	1
Root; k__Bacteria; p__Actinobacteria; c__Actinobacteria; o__Streptomycetales; f__Streptomycetaceae_109778	2	0	0	0	0	0	0	0	0	0	0	0	0	0
Root; k__Bacteria; p__Actinobacteria; c__Actinobacteria; o__Streptomycetales; f__Streptomycetaceae_1830	0	0	0	0	0	0	0	0	0	0	0	0	0	2
Root; k__Bacteria; p__Actinobacteria; c__Actinobacteria; o__Streptomycetales; f__Streptomycetaceae_39997	0	0	0	0	0	1	0	0	0	0	0	0	0	0
Root; k__Bacteria; p__Actinobacteria; c__Actinobacteria; o__Streptomycetales; f__Streptomycetaceae_52070	1	0	0	0	0	0	0	0	0	0	0	0	0	2
Root; k__Bacteria; p__Actinobacteria; c__Actinobacteria; o__Streptomycetales; f__Streptomycetaceae_60869	0	0	0	0	0	0	0	0	0	0	0	2	0	0
Root; k__Bacteria; p__Actinobacteria; c__Actinobacteria; o__Streptomycetales; f__Streptomycetaceae_63996	0	0	0	0	0	0	0	0	0	0	0	0	1	0
Root; k__Bacteria; p__Actinobacteria; c__Actinobacteria; o__Streptomycetales; f__Streptomycetaceae_74229	0	0	0	0	0	1	0	0	0	0	1	0	0	0
Root; k__Bacteria; p__Actinobacteria; c__Actinobacteria; o__Streptomycetales; f__Streptomycetaceae_74531	0	0	0	0	0	1	0	0	0	0	0	0	0	0
Root; k__Bacteria; p__Actinobacteria; c__Actinobacteria; o__Streptomycetales; f__Streptomycetaceae_7819	1	0	0	0	0	0	0	0	0	0	0	0	0	2
Root; k__Bacteria; p__Actinobacteria; c__Actinobacteria; o__Streptomycetales; f__Streptomycetaceae_79466	0	0	0	0	0	0	0	0	1	0	0	0	0	0
Root; k__Bacteria; p__Actinobacteria; c__Actinobacteria; o__Streptomycetales; f__Streptomycetaceae_84792	0	0	0	0	0	1	0	0	0	0	0	0	0	0
Root; k__Bacteria; p__Actinobacteria; c__Actinobacteria; o__Streptomycetales; f__Streptomycetaceae_9197	0	0	0	0	0	0	0	0	0	0	0	1	0	0
Root; k__Bacteria; p__Actinobacteria; c__Actinobacteria; o__Streptomycetales; f__Streptomycetaceae_99779	0	0	0	0	0	6	0	0	0	0	0	0	0	0
Root; k__Bacteria; p__Actinobacteria; c__Actinobacteria; o__Streptomycetales; f__Streptomycetaceae_None10168	0	1	0	0	0	0	0	0	0	0	0	0	0	0
Root; k__Bacteria; p__Actinobacteria; c__Actinobacteria; o__Streptomycetales; f__Streptomycetaceae_None10678	0	0	0	0	0	0	0	1	0	0	0	0	1	0
Root; k__Bacteria; p__Actinobacteria; c__Actinobacteria; o__Streptomycetales; f__Streptomycetaceae_None11955	0	0	0	0	0	0	0	0	0	0	1	0	0	0
Root; k__Bacteria; p__Actinobacteria; c__Actinobacteria; o__Streptomycetales; f__Streptomycetaceae_None16152	0	0	0	0	0	0	0	0	0	0	0	0	0	1
Root; k__Bacteria; p__Actinobacteria; c__Actinobacteria; o__Streptomycetales; f__Streptomycetaceae_None18827	0	0	0	0	0	0	0	0	0	2	0	0	0	0
Root; k__Bacteria; p__Actinobacteria; c__Actinobacteria; o__Streptomycetales; f__Streptomycetaceae_None1973	0	0	0	0	0	0	0	0	0	0	0	0	1	1
Root; k__Bacteria; p__Actinobacteria; c__Actinobacteria; o__Streptomycetales; f__Streptomycetaceae_None21240	0	0	0	0	0	0	0	0	0	0	0	0	0	2
Root; k__Bacteria; p__Actinobacteria; c__Actinobacteria; o__Streptomycetales; f__Streptomycetaceae_None4690	0	0	0	0	0	0	0	0	0	1	0	1	0	1
Root; k__Bacteria; p__Actinobacteria; c__Actinobacteria; o__Streptomycetales; f__Streptomycetaceae_None5327	0	0	0	0	0	0	0	1	0	0	0	0	0	0
Root; k__Bacteria; p__Actinobacteria; c__Actinobacteria; o__Streptosporangiales; f__Streptosporangiaceae_30279	0	0	0	0	0	1	0	0	0	0	0	0	0	0
Root; k__Bacteria; p__Actinobacteria; c__Actinobacteria; o__Streptosporangiales; f__Streptosporangiaceae_91786	0	0	0	0	0	0	0	0	0	0	0	0	0	1
Root; k__Bacteria; p__Actinobacteria; c__Actinobacteria; o__Streptosporangiales; f__Thermomonosporaceae_None10720	0	0	0	0	0	1	0	0	0	0	0	0	0	0
Root; k__Bacteria; p__Actinobacteria; c__Actinobacteria; o__Streptosporangiales; f__Thermomonosporaceae_None17503	0	0	0	0	0	0	0	0	0	0	0	0	0	2
Root; k__Bacteria; p__Actinobacteria; c__Actinobacteria; o__Uncultured_bacterium; f__Uncultured_bacterium_None12442	0	0	0	0	0	0	0	0	2	0	0	0	0	0
Root; k__Bacteria; p__Actinobacteria; c__Actinobacteria_54923	0	0	0	0	0	6	0	0	0	0	0	0	0	0
Root; k__Bacteria; p__Actinobacteria; c__Actinobacteria_55674	3	0	0	0	0	0	0	0	0	0	0	6	1	6
Root; k__Bacteria; p__Actinobacteria; c__Actinobacteria_74078	1	3	2	28	7	2	0	0	5	1	0	9	1	175
Root; k__Bacteria; p__Actinobacteria; c__Actinobacteria_None10000	0	0	0	0	1	0	0	0	0	0	0	0	0	0
Root; k__Bacteria; p__Actinobacteria; c__Actinobacteria_None10130	0	0	0	0	0	0	0	0	0	0	0	0	0	3
Root; k__Bacteria; p__Actinobacteria; c__Actinobacteria_None10137	0	0	0	0	0	0	0	0	0	0	0	0	0	6
Root; k__Bacteria; p__Actinobacteria; c__Actinobacteria_None10331	0	0	0	0	0	2	0	0	0	0	0	0	0	0
Root; k__Bacteria; p__Actinobacteria; c__Actinobacteria_None10341	0	0	0	0	0	0	0	0	0	0	2	1	0	0
Root; k__Bacteria; p__Actinobacteria; c__Actinobacteria_None10550	0	0	0	0	0	2	1	1	0	0	0	7	0	22
Root; k__Bacteria; p__Actinobacteria; c__Actinobacteria_None10692	0	0	0	0	0	3	0	0	0	0	0	0	0	0
Root; k__Bacteria; p__Actinobacteria; c__Actinobacteria_None10768	0	0	0	0	1	1	0	0	0	0	0	0	0	0
Root; k__Bacteria; p__Actinobacteria; c__Actinobacteria_None10785	0	0	0	0	0	0	0	0	0	0	2	1	0	0
Root; k__Bacteria; p__Actinobacteria; c__Actinobacteria_None10904	0	0	0	0	0	0	0	0	0	0	0	0	0	1
Root; k__Bacteria; p__Actinobacteria; c__Actinobacteria_None11153	0	1	0	0	0	0	0	0	0	0	0	0	0	4
Root; k__Bacteria; p__Actinobacteria; c__Actinobacteria_None11483	0	0	0	0	0	0	0	0	0	0	0	0	0	1
Root; k__Bacteria; p__Actinobacteria; c__Actinobacteria_None11562	0	0	0	0	0	0	0	0	3	0	0	0	0	0
Root; k__Bacteria; p__Actinobacteria; c__Actinobacteria_None11679	2	0	0	0	0	0	0	0	0	0	0	0	0	0
Root; k__Bacteria; p__Actinobacteria; c__Actinobacteria_None11693	0	0	0	0	0	0	0	0	0	0	0	0	0	2
Root; k__Bacteria; p__Actinobacteria; c__Actinobacteria_None11724	0	0	0	0	0	0	0	0	0	0	0	0	0	9
Root; k__Bacteria; p__Actinobacteria; c__Actinobacteria_None11827	2	1	0	0	1	0	0	0	0	0	0	0	0	5
Root; k__Bacteria; p__Actinobacteria; c__Actinobacteria_None11899	0	0	0	0	0	2	0	0	0	0	0	0	0	0
Root; k__Bacteria; p__Actinobacteria; c__Actinobacteria_None11917	4	3	1	38	14	7	25	4	35	32	84	686	25	201
Root; k__Bacteria; p__Actinobacteria; c__Actinobacteria_None1202	0	1	0	0	0	0	0	0	0	0	0	0	0	6
Root; k__Bacteria; p__Actinobacteria; c__Actinobacteria_None12222	0	0	0	0	0	0	0	0	0	1	0	0	0	0
Root; k__Bacteria; p__Actinobacteria; c__Actinobacteria_None1223	0	0	0	0	0	0	0	0	0	0	0	16	0	0
Root; k__Bacteria; p__Actinobacteria; c__Actinobacteria_None12242	0	0	0	0	0	0	0	0	0	0	1	0	0	0
Root; k__Bacteria; p__Actinobacteria; c__Actinobacteria_None12316	0	1	0	0	0	0	0	0	0	0	0	1	0	0
Root; k__Bacteria; p__Actinobacteria; c__Actinobacteria_None12318	0	0	0	0	0	0	0	0	0	0	0	0	0	2
Root; k__Bacteria; p__Actinobacteria; c__Actinobacteria_None1233	3	0	0	0	0	0	0	1	0	0	0	0	0	18
Root; k__Bacteria; p__Actinobacteria; c__Actinobacteria_None12469	0	0	0	0	0	0	0	0	0	0	1	0	0	0
Root; k__Bacteria; p__Actinobacteria; c__Actinobacteria_None1274	0	0	0	0	0	0	0	0	0	0	0	0	0	1
Root; k__Bacteria; p__Actinobacteria; c__Actinobacteria_None12967	0	0	0	0	0	0	0	0	0	0	0	6	0	0
Root; k__Bacteria; p__Actinobacteria; c__Actinobacteria_None13192	0	0	0	0	0	0	0	0	0	3	0	0	0	0
Root; k__Bacteria; p__Actinobacteria; c__Actinobacteria_None13233	0	0	0	0	0	0	0	0	0	0	0	0	0	1
Root; k__Bacteria; p__Actinobacteria; c__Actinobacteria_None13515	0	0	0	0	0	0	0	0	0	0	0	0	0	2
Root; k__Bacteria; p__Actinobacteria; c__Actinobacteria_None13564	0	0	0	0	0	0	0	0	0	0	0	3	0	0
Root; k__Bacteria; p__Actinobacteria; c__Actinobacteria_None136	3	0	0	0	0	0	0	0	0	0	0	0	8	0
Root; k__Bacteria; p__Actinobacteria; c__Actinobacteria_None13650	0	0	0	0	0	0	0	0	0	0	0	2	0	0
Root; k__Bacteria; p__Actinobacteria; c__Actinobacteria_None13653	0	0	0	0	1	0	0	0	0	0	0	0	0	0
Root; k__Bacteria; p__Actinobacteria; c__Actinobacteria_None14046	0	0	0	0	0	0	0	0	0	0	0	0	0	4
Root; k__Bacteria; p__Actinobacteria; c__Actinobacteria_None14067	0	0	0	0	0	0	0	0	0	0	0	2	0	2
Root; k__Bacteria; p__Actinobacteria; c__Actinobacteria_None14068	0	0	0	0	0	0	0	0	0	0	2	3	0	0
Root; k__Bacteria; p__Actinobacteria; c__Actinobacteria_None14124	0	0	0	0	0	0	0	0	0	0	0	0	0	10
Root; k__Bacteria; p__Actinobacteria; c__Actinobacteria_None14933	0	0	0	0	0	4	1	0	0	0	0	0	0	0
Root; k__Bacteria; p__Actinobacteria; c__Actinobacteria_None15170	1	0	0	0	0	0	0	0	0	0	0	0	0	0
Root; k__Bacteria; p__Actinobacteria; c__Actinobacteria_None15392	0	0	0	0	0	0	0	0	0	0	1	0	0	0
Root; k__Bacteria; p__Actinobacteria; c__Actinobacteria_None15620	1	0	0	0	0	0	0	0	0	0	0	0	0	12
Root; k__Bacteria; p__Actinobacteria; c__Actinobacteria_None15665	0	0	0	0	0	0	0	0	0	0	0	0	1	0
Root; k__Bacteria; p__Actinobacteria; c__Actinobacteria_None15814	0	0	0	0	0	0	0	0	0	0	0	0	0	1
Root; k__Bacteria; p__Actinobacteria; c__Actinobacteria_None1595	0	0	1	0	0	0	0	0	0	0	2	1	0	0
Root; k__Bacteria; p__Actinobacteria; c__Actinobacteria_None16076	1	0	0	0	1	0	0	0	0	6	4	47	2	3
Root; k__Bacteria; p__Actinobacteria; c__Actinobacteria_None16125	0	0	0	0	0	0	0	0	0	0	0	4	0	0
Root; k__Bacteria; p__Actinobacteria; c__Actinobacteria_None16175	2	0	0	0	0	0	0	0	0	0	0	0	0	0
Root; k__Bacteria; p__Actinobacteria; c__Actinobacteria_None16178	0	0	0	0	0	0	0	0	0	0	1	0	0	2
Root; k__Bacteria; p__Actinobacteria; c__Actinobacteria_None16192	0	0	0	0	0	0	0	0	0	0	0	0	0	4
Root; k__Bacteria; p__Actinobacteria; c__Actinobacteria_None16444	0	0	0	0	0	0	0	0	0	0	0	0	0	1
Root; k__Bacteria; p__Actinobacteria; c__Actinobacteria_None16641	0	0	0	0	0	0	0	0	0	1	3	20	0	2
Root; k__Bacteria; p__Actinobacteria; c__Actinobacteria_None16942	0	0	0	0	0	0	0	0	3	0	0	0	0	0
Root; k__Bacteria; p__Actinobacteria; c__Actinobacteria_None17097	0	0	0	0	0	0	0	0	0	0	0	0	0	1
Root; k__Bacteria; p__Actinobacteria; c__Actinobacteria_None17129	0	0	0	1	0	0	0	0	0	0	0	0	0	0
Root; k__Bacteria; p__Actinobacteria; c__Actinobacteria_None17173	0	0	0	0	0	0	0	0	0	0	0	0	0	3
Root; k__Bacteria; p__Actinobacteria; c__Actinobacteria_None17194	0	0	0	0	0	0	0	0	0	0	1	0	0	0
Root; k__Bacteria; p__Actinobacteria; c__Actinobacteria_None17335	0	0	0	0	0	0	0	0	0	0	0	0	0	1
Root; k__Bacteria; p__Actinobacteria; c__Actinobacteria_None17361	0	0	0	0	0	0	0	0	0	0	0	0	0	3
Root; k__Bacteria; p__Actinobacteria; c__Actinobacteria_None17423	1	0	0	0	0	0	0	0	0	0	0	0	0	0
Root; k__Bacteria; p__Actinobacteria; c__Actinobacteria_None18033	0	0	0	0	0	0	0	0	0	0	1	4	0	0
Root; k__Bacteria; p__Actinobacteria; c__Actinobacteria_None18063	0	0	0	0	0	0	0	0	0	0	0	0	0	2
Root; k__Bacteria; p__Actinobacteria; c__Actinobacteria_None18126	0	0	0	0	0	0	0	0	0	0	4	0	0	0
Root; k__Bacteria; p__Actinobacteria; c__Actinobacteria_None18264	0	0	0	0	0	0	0	0	0	0	0	1	0	0
Root; k__Bacteria; p__Actinobacteria; c__Actinobacteria_None18367	0	0	0	0	0	0	0	0	0	0	1	1	0	0
Root; k__Bacteria; p__Actinobacteria; c__Actinobacteria_None18378	0	0	0	0	0	0	0	0	1	0	0	0	0	0
Root; k__Bacteria; p__Actinobacteria; c__Actinobacteria_None18551	0	0	0	0	0	0	0	0	0	0	0	0	0	18
Root; k__Bacteria; p__Actinobacteria; c__Actinobacteria_None18630	0	0	1	0	0	0	0	0	0	0	0	0	0	0
Root; k__Bacteria; p__Actinobacteria; c__Actinobacteria_None18905	1	0	0	0	0	0	0	0	0	0	0	1	0	0
Root; k__Bacteria; p__Actinobacteria; c__Actinobacteria_None18949	0	0	0	0	0	0	0	0	0	0	0	0	0	2
Root; k__Bacteria; p__Actinobacteria; c__Actinobacteria_None19046	0	0	0	0	0	3	0	0	1	0	0	31	5	28
Root; k__Bacteria; p__Actinobacteria; c__Actinobacteria_None19066	0	0	0	0	0	0	0	0	0	0	2	24	1	0
Root; k__Bacteria; p__Actinobacteria; c__Actinobacteria_None19532	0	1	0	0	0	0	0	0	0	0	0	0	0	0
Root; k__Bacteria; p__Actinobacteria; c__Actinobacteria_None1964	1	0	0	0	0	0	0	0	0	0	0	1	1	84
Root; k__Bacteria; p__Actinobacteria; c__Actinobacteria_None19906	0	0	0	1	0	0	0	0	5	0	0	22	2	7
Root; k__Bacteria; p__Actinobacteria; c__Actinobacteria_None20101	0	0	0	0	0	0	0	0	1	0	0	3	0	0
Root; k__Bacteria; p__Actinobacteria; c__Actinobacteria_None20104	0	0	0	0	0	0	0	0	0	0	0	0	0	1
Root; k__Bacteria; p__Actinobacteria; c__Actinobacteria_None20358	0	0	0	0	0	0	0	0	0	0	0	0	0	1
Root; k__Bacteria; p__Actinobacteria; c__Actinobacteria_None20607	0	0	0	0	0	0	0	0	0	0	1	0	0	0
Root; k__Bacteria; p__Actinobacteria; c__Actinobacteria_None20652	0	0	0	0	0	0	0	0	0	0	0	0	0	3
Root; k__Bacteria; p__Actinobacteria; c__Actinobacteria_None20994	0	0	0	0	0	0	0	0	0	0	0	0	0	11
Root; k__Bacteria; p__Actinobacteria; c__Actinobacteria_None21167	0	0	0	0	0	2	0	0	0	0	2	13	0	0
Root; k__Bacteria; p__Actinobacteria; c__Actinobacteria_None21238	0	0	0	0	0	1	0	0	0	0	0	0	0	0
Root; k__Bacteria; p__Actinobacteria; c__Actinobacteria_None21247	0	0	0	0	0	0	0	2	0	0	0	0	0	0
Root; k__Bacteria; p__Actinobacteria; c__Actinobacteria_None21267	0	0	0	1	0	0	0	0	0	0	0	0	0	2
Root; k__Bacteria; p__Actinobacteria; c__Actinobacteria_None21327	0	0	0	0	0	0	0	0	0	0	0	0	0	3
Root; k__Bacteria; p__Actinobacteria; c__Actinobacteria_None21490	0	0	0	0	0	0	0	0	0	0	0	2	0	0
Root; k__Bacteria; p__Actinobacteria; c__Actinobacteria_None21628	2	0	0	0	0	0	0	0	0	0	0	0	0	3
Root; k__Bacteria; p__Actinobacteria; c__Actinobacteria_None21665	0	0	0	0	0	0	0	0	1	0	0	0	0	0
Root; k__Bacteria; p__Actinobacteria; c__Actinobacteria_None21763	0	0	0	0	0	0	0	0	0	0	0	0	0	1
Root; k__Bacteria; p__Actinobacteria; c__Actinobacteria_None22000	0	0	1	0	0	8	2	0	0	0	0	3	0	0
Root; k__Bacteria; p__Actinobacteria; c__Actinobacteria_None22043	0	0	0	0	1	0	0	0	0	0	0	0	0	6
Root; k__Bacteria; p__Actinobacteria; c__Actinobacteria_None22140	0	0	0	0	0	0	0	0	0	0	0	0	0	2
Root; k__Bacteria; p__Actinobacteria; c__Actinobacteria_None22215	2	4	0	0	1	1	0	0	5	9	29	820	5	86
Root; k__Bacteria; p__Actinobacteria; c__Actinobacteria_None22361	0	0	0	0	0	0	0	0	0	1	0	1	0	0
Root; k__Bacteria; p__Actinobacteria; c__Actinobacteria_None22471	0	0	0	0	0	1	0	0	0	0	0	0	0	0
Root; k__Bacteria; p__Actinobacteria; c__Actinobacteria_None22480	0	0	0	0	0	0	0	0	0	0	2	0	0	0
Root; k__Bacteria; p__Actinobacteria; c__Actinobacteria_None22627	0	0	0	0	0	2	0	0	0	0	0	1	0	0
Root; k__Bacteria; p__Actinobacteria; c__Actinobacteria_None22800	0	0	0	0	0	2	0	0	0	1	0	2	0	0
Root; k__Bacteria; p__Actinobacteria; c__Actinobacteria_None22845	0	0	0	0	0	0	0	0	0	0	0	1	0	0
Root; k__Bacteria; p__Actinobacteria; c__Actinobacteria_None22874	0	0	0	0	0	0	0	0	0	0	0	4	0	0
Root; k__Bacteria; p__Actinobacteria; c__Actinobacteria_None22892	0	0	0	0	0	0	0	0	0	0	0	0	0	1
Root; k__Bacteria; p__Actinobacteria; c__Actinobacteria_None2411	0	0	0	0	1	0	0	0	0	0	0	0	0	0
Root; k__Bacteria; p__Actinobacteria; c__Actinobacteria_None24408	0	0	0	0	0	0	0	0	0	0	0	1	0	0
Root; k__Bacteria; p__Actinobacteria; c__Actinobacteria_None24496	0	0	0	0	0	0	0	0	0	0	0	0	0	3
Root; k__Bacteria; p__Actinobacteria; c__Actinobacteria_None24919	0	2	0	0	0	1	0	0	0	0	0	0	0	0
Root; k__Bacteria; p__Actinobacteria; c__Actinobacteria_None24980	0	0	0	0	0	0	0	0	0	0	0	0	0	1
Root; k__Bacteria; p__Actinobacteria; c__Actinobacteria_None25163	0	0	0	0	0	0	0	1	0	0	0	0	0	0
Root; k__Bacteria; p__Actinobacteria; c__Actinobacteria_None25248	1	0	0	0	0	0	0	0	0	0	0	0	0	3
Root; k__Bacteria; p__Actinobacteria; c__Actinobacteria_None2662	0	0	0	0	0	0	0	0	0	0	0	1	0	0
Root; k__Bacteria; p__Actinobacteria; c__Actinobacteria_None2781	0	0	0	0	0	0	0	0	0	0	1	0	0	0
Root; k__Bacteria; p__Actinobacteria; c__Actinobacteria_None3113	0	0	0	0	0	0	0	0	0	0	4	2	0	0
Root; k__Bacteria; p__Actinobacteria; c__Actinobacteria_None316	0	0	0	0	0	0	0	0	0	0	0	2	0	0
Root; k__Bacteria; p__Actinobacteria; c__Actinobacteria_None3170	0	0	0	0	0	0	0	0	0	0	0	0	0	4
Root; k__Bacteria; p__Actinobacteria; c__Actinobacteria_None3338	0	0	0	0	0	0	0	0	0	0	0	0	0	9
Root; k__Bacteria; p__Actinobacteria; c__Actinobacteria_None3389	0	0	0	0	0	0	0	0	1	0	0	9	0	5
Root; k__Bacteria; p__Actinobacteria; c__Actinobacteria_None3525	0	0	0	0	0	0	0	0	0	1	0	0	0	0
Root; k__Bacteria; p__Actinobacteria; c__Actinobacteria_None3609	0	0	0	0	0	0	0	0	0	1	0	1	0	0
Root; k__Bacteria; p__Actinobacteria; c__Actinobacteria_None3918	0	0	0	0	0	0	0	1	0	0	0	7	1	0
Root; k__Bacteria; p__Actinobacteria; c__Actinobacteria_None40	0	0	0	0	0	0	0	0	0	0	0	0	0	1
Root; k__Bacteria; p__Actinobacteria; c__Actinobacteria_None4019	0	0	0	0	0	0	1	0	0	0	0	0	0	0
Root; k__Bacteria; p__Actinobacteria; c__Actinobacteria_None4096	0	0	0	0	0	1	0	0	0	0	0	0	0	0
Root; k__Bacteria; p__Actinobacteria; c__Actinobacteria_None4117	0	0	0	0	0	0	0	0	0	0	0	0	0	7
Root; k__Bacteria; p__Actinobacteria; c__Actinobacteria_None4385	0	0	0	0	1	0	0	0	0	0	0	3	1	0
Root; k__Bacteria; p__Actinobacteria; c__Actinobacteria_None4403	0	0	0	0	0	0	0	0	0	0	0	0	0	1
Root; k__Bacteria; p__Actinobacteria; c__Actinobacteria_None4522	0	0	0	0	0	0	0	0	0	0	1	0	0	0
Root; k__Bacteria; p__Actinobacteria; c__Actinobacteria_None4627	1	0	0	0	0	0	0	0	0	0	0	0	0	3
Root; k__Bacteria; p__Actinobacteria; c__Actinobacteria_None5564	0	0	0	0	0	0	0	1	0	0	0	0	0	0
Root; k__Bacteria; p__Actinobacteria; c__Actinobacteria_None5679	0	0	0	0	0	0	0	0	0	0	0	0	1	0
Root; k__Bacteria; p__Actinobacteria; c__Actinobacteria_None5850	0	0	0	0	0	0	0	0	0	0	0	6	0	0
Root; k__Bacteria; p__Actinobacteria; c__Actinobacteria_None5858	0	0	0	0	0	0	0	0	0	0	0	1	0	0
Root; k__Bacteria; p__Actinobacteria; c__Actinobacteria_None6016	0	0	0	0	0	0	0	0	0	0	3	0	0	0
Root; k__Bacteria; p__Actinobacteria; c__Actinobacteria_None6174	0	0	0	0	0	0	0	0	0	0	0	0	0	3
Root; k__Bacteria; p__Actinobacteria; c__Actinobacteria_None646	0	0	0	0	0	0	0	0	2	0	0	0	0	0
Root; k__Bacteria; p__Actinobacteria; c__Actinobacteria_None6534	0	0	0	0	0	0	0	0	0	0	0	0	1	0
Root; k__Bacteria; p__Actinobacteria; c__Actinobacteria_None6601	0	0	0	0	0	0	0	0	0	0	0	0	0	2
Root; k__Bacteria; p__Actinobacteria; c__Actinobacteria_None6647	0	0	0	0	0	0	0	0	0	1	0	0	0	0
Root; k__Bacteria; p__Actinobacteria; c__Actinobacteria_None6804	0	0	0	0	0	0	0	0	0	0	0	0	0	12
Root; k__Bacteria; p__Actinobacteria; c__Actinobacteria_None6956	0	0	0	0	0	0	0	0	0	0	0	0	0	2
Root; k__Bacteria; p__Actinobacteria; c__Actinobacteria_None6999	0	0	0	0	0	0	0	4	0	0	0	0	0	0
Root; k__Bacteria; p__Actinobacteria; c__Actinobacteria_None7310	0	0	0	0	0	0	0	0	2	0	0	0	0	0
Root; k__Bacteria; p__Actinobacteria; c__Actinobacteria_None7735	0	0	0	0	0	0	0	0	0	0	0	0	0	3
Root; k__Bacteria; p__Actinobacteria; c__Actinobacteria_None7882	1	0	0	0	0	0	0	0	0	0	0	0	0	0
Root; k__Bacteria; p__Actinobacteria; c__Actinobacteria_None8037	0	0	0	0	0	0	0	0	0	0	0	1	0	0
Root; k__Bacteria; p__Actinobacteria; c__Actinobacteria_None8125	0	0	0	0	0	0	0	0	0	0	0	0	0	2
Root; k__Bacteria; p__Actinobacteria; c__Actinobacteria_None822	0	0	0	0	0	0	0	0	0	0	0	0	0	1
Root; k__Bacteria; p__Actinobacteria; c__Actinobacteria_None8439	0	0	0	0	0	0	0	0	0	0	0	0	0	1
Root; k__Bacteria; p__Actinobacteria; c__Actinobacteria_None8568	0	0	0	0	0	1	0	0	0	0	1	0	0	0
Root; k__Bacteria; p__Actinobacteria; c__Actinobacteria_None8590	0	0	0	0	0	0	0	0	0	0	0	0	0	8
Root; k__Bacteria; p__Actinobacteria; c__Actinobacteria_None8783	0	0	0	0	0	0	0	0	0	0	0	0	0	2
Root; k__Bacteria; p__Actinobacteria; c__Actinobacteria_None8936	0	0	0	0	0	1	0	0	0	0	0	0	0	0
Root; k__Bacteria; p__Actinobacteria; c__Actinobacteria_None921	1	0	0	0	0	0	0	0	0	0	0	0	0	9
Root; k__Bacteria; p__Actinobacteria; c__Actinobacteria_None9724	0	0	0	1	1	0	0	0	0	2	9	91	0	13
Root; k__Bacteria; p__Actinobacteria; c__Actinobacteria_None9850	0	0	0	0	0	0	0	0	0	0	2	0	0	0
Root; k__Bacteria; p__Actinobacteria; c__Coriobacteria; o__Coriobacteriales; f__Coriobacteriaceae_35905	1	2	0	0	2	0	0	0	0	0	0	0	3	15
Root; k__Bacteria; p__Actinobacteria; c__Coriobacteria; o__Coriobacteriales; f__Coriobacteriaceae_89896	0	0	0	0	0	0	0	0	0	0	0	0	0	1
Root; k__Bacteria; p__Actinobacteria; c__Coriobacteria; o__Coriobacteriales; f__Coriobacteriaceae_91423	0	0	0	0	0	0	0	0	0	0	0	0	0	5
Root; k__Bacteria; p__Actinobacteria; c__Coriobacteria; o__Coriobacteriales; f__Coriobacteriaceae_92297	0	0	0	0	0	0	0	0	0	0	0	0	0	4
Root; k__Bacteria; p__Actinobacteria; c__Coriobacteria; o__Coriobacteriales; f__Coriobacteriaceae_92472	2	0	0	0	5	0	0	0	0	0	0	0	1	0
Root; k__Bacteria; p__Actinobacteria; c__Coriobacteria; o__Coriobacteriales; f__Coriobacteriaceae_None11363	1	0	0	0	2	0	0	0	0	0	0	2	0	17
Root; k__Bacteria; p__Actinobacteria; c__Coriobacteria; o__Coriobacteriales; f__Coriobacteriaceae_None13140	0	0	0	0	0	0	0	0	0	0	0	0	1	0
Root; k__Bacteria; p__Actinobacteria; c__Coriobacteria; o__Coriobacteriales; f__Coriobacteriaceae_None13562	0	1	0	0	0	4	0	1	2	0	0	0	3	14
Root; k__Bacteria; p__Actinobacteria; c__Coriobacteria; o__Coriobacteriales; f__Coriobacteriaceae_None1439	0	0	0	0	1	0	0	0	0	0	0	0	0	0
Root; k__Bacteria; p__Actinobacteria; c__Coriobacteria; o__Coriobacteriales; f__Coriobacteriaceae_None15190	0	0	0	0	0	0	0	0	0	0	0	1	0	0
Root; k__Bacteria; p__Actinobacteria; c__Coriobacteria; o__Coriobacteriales; f__Coriobacteriaceae_None16132	0	0	0	0	0	0	0	0	0	0	0	0	0	2
Root; k__Bacteria; p__Actinobacteria; c__Coriobacteria; o__Coriobacteriales; f__Coriobacteriaceae_None17376	0	0	0	0	0	0	0	0	1	0	0	0	0	0
Root; k__Bacteria; p__Actinobacteria; c__Coriobacteria; o__Coriobacteriales; f__Coriobacteriaceae_None17485	0	0	0	0	0	0	0	0	0	0	0	0	0	5
Root; k__Bacteria; p__Actinobacteria; c__Coriobacteria; o__Coriobacteriales; f__Coriobacteriaceae_None20414	0	0	0	1	0	1	0	0	0	0	0	0	0	0
Root; k__Bacteria; p__Actinobacteria; c__Coriobacteria; o__Coriobacteriales; f__Coriobacteriaceae_None20592	0	0	0	0	0	0	0	0	0	0	0	0	0	3
Root; k__Bacteria; p__Actinobacteria; c__Coriobacteria; o__Coriobacteriales; f__Coriobacteriaceae_None20899	0	0	0	0	0	3	0	0	0	0	0	2	0	6
Root; k__Bacteria; p__Actinobacteria; c__Coriobacteria; o__Coriobacteriales; f__Coriobacteriaceae_None22905	0	1	0	0	1	5	0	0	0	0	0	0	1	2
Root; k__Bacteria; p__Actinobacteria; c__Coriobacteria; o__Coriobacteriales; f__Coriobacteriaceae_None24681	0	0	0	0	0	0	0	0	0	0	0	0	0	5
Root; k__Bacteria; p__Actinobacteria; c__Coriobacteria; o__Coriobacteriales; f__Coriobacteriaceae_None25294	0	0	0	0	0	0	0	0	0	0	0	0	2	0
Root; k__Bacteria; p__Actinobacteria; c__Coriobacteria; o__Coriobacteriales; f__Coriobacteriaceae_None2723	0	0	0	0	0	0	0	0	0	0	0	0	0	6
Root; k__Bacteria; p__Actinobacteria; c__Coriobacteria; o__Coriobacteriales; f__Coriobacteriaceae_None5351	0	0	0	0	5	0	0	0	0	0	0	0	0	0
Root; k__Bacteria; p__Actinobacteria; c__Coriobacteria; o__Coriobacteriales; f__Coriobacteriaceae_None6774	0	0	0	0	0	0	0	0	0	0	0	2	1	1
Root; k__Bacteria; p__Actinobacteria; c__Coriobacteria; o__Coriobacteriales; f__Coriobacteriaceae_None7024	0	0	0	0	0	1	0	0	0	0	0	5	0	3
Root; k__Bacteria; p__Actinobacteria; c__Coriobacteria; o__Coriobacteriales; f__Coriobacteriaceae_None7409	0	0	0	0	1	1	0	0	0	0	0	0	0	0
Root; k__Bacteria; p__Actinobacteria; c__Coriobacteria; o__Coriobacteriales; f__Coriobacteriaceae_None8155	0	0	0	0	0	0	0	0	0	0	0	0	0	4
Root; k__Bacteria; p__Actinobacteria; c__Coriobacteria; o__Coriobacteriales; f__Coriobacteriaceae_None8614	0	0	0	0	0	0	0	0	0	0	0	3	0	0
Root; k__Bacteria; p__Actinobacteria; c__Ffch16263; o__Uncultured_bacterium; f__Uncultured_bacterium_None13005	0	0	0	0	0	0	0	0	0	0	0	1	0	0
Root; k__Bacteria; p__Actinobacteria; c__Mb-a2-108; o__Uncultured_actinobacterium; f__Uncultured_actinobacterium_109046	0	0	0	0	0	1	0	0	0	0	0	0	0	0
Root; k__Bacteria; p__Actinobacteria; c__Mb-a2-108; o__Uncultured_actinobacterium; f__Uncultured_actinobacterium_31694	0	0	0	0	0	0	0	0	0	0	0	0	0	1
Root; k__Bacteria; p__Actinobacteria; c__Mb-a2-108; o__Uncultured_actinobacterium; f__Uncultured_actinobacterium_33197	0	0	0	0	0	0	0	0	0	0	1	0	0	0
Root; k__Bacteria; p__Actinobacteria; c__Mb-a2-108; o__Uncultured_actinobacterium; f__Uncultured_actinobacterium_9634	0	0	0	0	0	0	0	0	0	0	0	0	0	4
Root; k__Bacteria; p__Actinobacteria; c__Mb-a2-108; o__Uncultured_actinobacterium; f__Uncultured_actinobacterium_None16394	0	0	0	0	0	1	0	0	0	0	0	0	0	0
Root; k__Bacteria; p__Actinobacteria; c__Mb-a2-108; o__Uncultured_actinobacterium; f__Uncultured_actinobacterium_None16881	0	0	0	0	0	0	0	0	0	0	0	0	1	1
Root; k__Bacteria; p__Actinobacteria; c__Mb-a2-108; o__Uncultured_actinobacterium; f__Uncultured_actinobacterium_None19293	0	0	0	0	0	0	0	0	0	0	0	0	0	1
Root; k__Bacteria; p__Actinobacteria; c__Mb-a2-108; o__Uncultured_actinobacterium; f__Uncultured_actinobacterium_None20428	0	0	0	0	0	1	0	0	0	0	0	0	0	0
Root; k__Bacteria; p__Actinobacteria; c__Mb-a2-108; o__Uncultured_actinobacterium; f__Uncultured_actinobacterium_None22537	0	0	0	0	0	0	0	0	0	0	0	0	0	4
Root; k__Bacteria; p__Actinobacteria; c__Mb-a2-108; o__Uncultured_actinobacterium; f__Uncultured_actinobacterium_None24487	0	0	0	0	0	0	0	0	0	2	0	0	0	0
Root; k__Bacteria; p__Actinobacteria; c__Mb-a2-108; o__Uncultured_actinobacterium; f__Uncultured_actinobacterium_None2954	0	0	0	0	0	1	0	0	0	0	1	0	0	0
Root; k__Bacteria; p__Actinobacteria; c__Mb-a2-108; o__Uncultured_actinobacterium; f__Uncultured_actinobacterium_None6347	1	0	0	0	0	0	0	0	0	0	0	0	0	0
Root; k__Bacteria; p__Actinobacteria; c__Mb-a2-108; o__Uncultured_bacterium; f__Uncultured_bacterium_42292	0	0	0	0	0	2	0	0	0	0	0	0	0	5
Root; k__Bacteria; p__Actinobacteria; c__Mb-a2-108; o__Uncultured_bacterium; f__Uncultured_bacterium_73703	0	0	0	0	0	0	0	0	0	0	0	0	0	2
Root; k__Bacteria; p__Actinobacteria; c__Mb-a2-108; o__Uncultured_bacterium; f__Uncultured_bacterium_87795	0	0	0	0	0	2	0	0	0	0	1	0	0	3
Root; k__Bacteria; p__Actinobacteria; c__Mb-a2-108; o__Uncultured_bacterium; f__Uncultured_bacterium_None10472	0	0	0	0	0	1	0	0	0	0	0	0	0	7
Root; k__Bacteria; p__Actinobacteria; c__Mb-a2-108; o__Uncultured_bacterium; f__Uncultured_bacterium_None14098	0	0	0	0	0	0	0	0	0	0	0	0	0	5
Root; k__Bacteria; p__Actinobacteria; c__Mb-a2-108_None12074	0	0	0	0	0	0	0	0	0	0	0	0	0	5
Root; k__Bacteria; p__Actinobacteria; c__Mb-a2-108_None2104	0	0	0	0	0	0	0	0	0	0	0	3	0	0
Root; k__Bacteria; p__Actinobacteria; c__Mb-a2-108_None3413	0	0	3	0	0	0	0	0	0	0	0	0	0	0
Root; k__Bacteria; p__Actinobacteria; c__Opb41; o__Uncultured_actinobacterium; f__Uncultured_actinobacterium_None20383	0	0	0	0	0	0	0	0	0	0	0	0	0	1
Root; k__Bacteria; p__Actinobacteria; c__Opb41; o__Uncultured_actinobacterium; f__Uncultured_actinobacterium_None20421	0	0	0	0	0	0	0	0	0	0	0	0	1	0
Root; k__Bacteria; p__Actinobacteria; c__Opb41; o__Uncultured_actinomycete; f__Uncultured_actinomycete_None16093	0	0	0	0	0	0	0	0	0	0	0	0	2	0
Root; k__Bacteria; p__Actinobacteria; c__Thermoleophilia; o__Akiw543; f__Bacterium_ellin6504_15602	0	0	0	0	0	0	0	0	0	0	0	1	0	0
Root; k__Bacteria; p__Actinobacteria; c__Thermoleophilia; o__Akiw543; f__Freshwater_sediment_metagenome_None11993	0	0	0	0	0	0	0	0	0	0	0	1	0	0
Root; k__Bacteria; p__Actinobacteria; c__Thermoleophilia; o__Akiw543; f__Freshwater_sediment_metagenome_None12483	0	0	0	0	0	0	0	0	0	0	0	0	0	4
Root; k__Bacteria; p__Actinobacteria; c__Thermoleophilia; o__Akiw543; f__Freshwater_sediment_metagenome_None18490	0	0	0	0	0	1	0	0	0	0	0	0	0	0
Root; k__Bacteria; p__Actinobacteria; c__Thermoleophilia; o__Akiw543; f__Freshwater_sediment_metagenome_None18602	0	0	0	0	0	0	0	0	0	0	0	1	0	0
Root; k__Bacteria; p__Actinobacteria; c__Thermoleophilia; o__Akiw543; f__Freshwater_sediment_metagenome_None19757	0	0	0	0	0	0	0	0	0	0	0	2	0	0
Root; k__Bacteria; p__Actinobacteria; c__Thermoleophilia; o__Akiw543; f__Freshwater_sediment_metagenome_None24978	0	0	0	0	0	2	0	0	0	0	0	0	0	0
Root; k__Bacteria; p__Actinobacteria; c__Thermoleophilia; o__Akiw543; f__Freshwater_sediment_metagenome_None4987	0	0	0	0	0	0	0	0	0	0	0	0	0	4
Root; k__Bacteria; p__Actinobacteria; c__Thermoleophilia; o__Akiw543; f__Freshwater_sediment_metagenome_None5466	0	0	0	0	0	0	0	0	0	0	0	1	0	0
Root; k__Bacteria; p__Actinobacteria; c__Thermoleophilia; o__Akiw543; f__Freshwater_sediment_metagenome_None6033	0	0	0	0	0	0	0	0	0	0	0	1	0	0
Root; k__Bacteria; p__Actinobacteria; c__Thermoleophilia; o__Akiw543; f__Rubrobacteridae_bacterium_f2-223_64030	0	0	0	0	0	0	0	0	0	0	0	0	0	11
Root; k__Bacteria; p__Actinobacteria; c__Thermoleophilia; o__Akiw543; f__Rubrobacteridae_bacterium_f2-223_None21597	0	0	0	0	0	0	0	0	0	0	0	1	0	0
Root; k__Bacteria; p__Actinobacteria; c__Thermoleophilia; o__Akiw543; f__Rubrobacteridae_bacterium_f2-223_None3624	0	0	0	0	0	0	0	0	2	0	0	0	0	0
Root; k__Bacteria; p__Actinobacteria; c__Thermoleophilia; o__Akiw543; f__Rubrobacteridae_bacterium_f2-223_None5013	0	0	0	0	0	0	0	0	0	0	2	0	0	0
Root; k__Bacteria; p__Actinobacteria; c__Thermoleophilia; o__Akiw543; f__Rubrobacteridae_bacterium_f2-223_None8888	0	0	0	0	0	0	0	0	0	0	1	0	0	0
Root; k__Bacteria; p__Actinobacteria; c__Thermoleophilia; o__Akiw543; f__Uncultured_actinobacterium_48732	0	0	0	0	0	0	0	0	0	0	0	0	0	9
Root; k__Bacteria; p__Actinobacteria; c__Thermoleophilia; o__Akiw543; f__Uncultured_bacterium_100063	0	0	0	0	0	0	0	0	0	0	0	2	0	0
Root; k__Bacteria; p__Actinobacteria; c__Thermoleophilia; o__Akiw543; f__Uncultured_bacterium_105658	0	0	0	0	0	0	0	0	0	0	0	1	0	0
Root; k__Bacteria; p__Actinobacteria; c__Thermoleophilia; o__Akiw543; f__Uncultured_bacterium_112180	0	1	0	0	0	2	0	0	0	0	0	0	0	3
Root; k__Bacteria; p__Actinobacteria; c__Thermoleophilia; o__Akiw543; f__Uncultured_bacterium_112187	0	0	0	0	0	0	0	0	0	0	0	0	0	4
Root; k__Bacteria; p__Actinobacteria; c__Thermoleophilia; o__Akiw543; f__Uncultured_bacterium_13345	0	0	0	0	0	0	0	0	0	2	0	0	0	0
Root; k__Bacteria; p__Actinobacteria; c__Thermoleophilia; o__Akiw543; f__Uncultured_bacterium_2870	0	0	0	0	0	2	0	0	0	0	0	0	0	0
Root; k__Bacteria; p__Actinobacteria; c__Thermoleophilia; o__Akiw543; f__Uncultured_bacterium_31390	0	0	0	0	0	0	0	0	0	0	0	0	0	3
Root; k__Bacteria; p__Actinobacteria; c__Thermoleophilia; o__Akiw543; f__Uncultured_bacterium_4	0	0	0	0	0	0	0	0	0	0	0	0	0	1
Root; k__Bacteria; p__Actinobacteria; c__Thermoleophilia; o__Akiw543; f__Uncultured_bacterium_45433	0	0	0	0	0	0	0	0	0	0	0	1	0	0
Root; k__Bacteria; p__Actinobacteria; c__Thermoleophilia; o__Akiw543; f__Uncultured_bacterium_55833	0	0	0	0	0	0	0	0	0	0	1	0	0	0
Root; k__Bacteria; p__Actinobacteria; c__Thermoleophilia; o__Akiw543; f__Uncultured_bacterium_5830	0	0	0	0	0	0	0	0	0	0	0	0	0	1
Root; k__Bacteria; p__Actinobacteria; c__Thermoleophilia; o__Akiw543; f__Uncultured_bacterium_58755	0	0	0	0	0	2	0	0	0	0	0	1	0	0
Root; k__Bacteria; p__Actinobacteria; c__Thermoleophilia; o__Akiw543; f__Uncultured_bacterium_71091	0	0	0	0	0	1	0	0	0	0	1	2	0	6
Root; k__Bacteria; p__Actinobacteria; c__Thermoleophilia; o__Akiw543; f__Uncultured_bacterium_7534	0	1	0	0	0	2	0	0	0	0	0	0	0	4
Root; k__Bacteria; p__Actinobacteria; c__Thermoleophilia; o__Akiw543; f__Uncultured_bacterium_75987	0	0	0	0	0	0	0	0	0	0	0	0	0	5
Root; k__Bacteria; p__Actinobacteria; c__Thermoleophilia; o__Akiw543; f__Uncultured_bacterium_82334	0	0	0	0	0	3	0	0	0	1	0	0	0	8
Root; k__Bacteria; p__Actinobacteria; c__Thermoleophilia; o__Akiw543; f__Uncultured_bacterium_83740	1	0	0	0	0	0	0	0	0	0	0	0	0	0
Root; k__Bacteria; p__Actinobacteria; c__Thermoleophilia; o__Akiw543; f__Uncultured_bacterium_84134	0	0	0	0	0	0	0	0	0	0	0	2	0	1
Root; k__Bacteria; p__Actinobacteria; c__Thermoleophilia; o__Akiw543; f__Uncultured_bacterium_86105	0	0	0	0	0	0	0	1	0	0	0	0	0	4
Root; k__Bacteria; p__Actinobacteria; c__Thermoleophilia; o__Akiw543; f__Uncultured_bacterium_88101	0	0	0	0	0	0	0	0	0	0	0	0	0	1
Root; k__Bacteria; p__Actinobacteria; c__Thermoleophilia; o__Akiw543; f__Uncultured_bacterium_9155	2	0	0	0	0	0	0	0	0	0	0	0	0	0
Root; k__Bacteria; p__Actinobacteria; c__Thermoleophilia; o__Akiw543; f__Uncultured_bacterium_95294	0	0	0	0	0	0	0	0	1	0	0	0	0	1
Root; k__Bacteria; p__Actinobacteria; c__Thermoleophilia; o__Akiw543; f__Uncultured_bacterium_None11522	0	1	0	0	0	0	0	0	0	0	0	0	0	0
Root; k__Bacteria; p__Actinobacteria; c__Thermoleophilia; o__Akiw543; f__Uncultured_bacterium_None1192	0	0	0	0	0	0	1	0	0	0	1	1	0	0
Root; k__Bacteria; p__Actinobacteria; c__Thermoleophilia; o__Akiw543; f__Uncultured_bacterium_None13367	1	0	0	0	1	4	0	0	0	0	0	0	0	2
Root; k__Bacteria; p__Actinobacteria; c__Thermoleophilia; o__Akiw543; f__Uncultured_bacterium_None14502	0	0	0	0	0	0	0	0	0	0	0	0	0	4
Root; k__Bacteria; p__Actinobacteria; c__Thermoleophilia; o__Akiw543; f__Uncultured_bacterium_None16141	0	0	0	0	0	0	0	0	0	0	0	0	0	2
Root; k__Bacteria; p__Actinobacteria; c__Thermoleophilia; o__Akiw543; f__Uncultured_bacterium_None17892	0	0	1	0	0	0	0	0	0	0	0	0	0	0
Root; k__Bacteria; p__Actinobacteria; c__Thermoleophilia; o__Akiw543; f__Uncultured_bacterium_None2095	0	0	0	0	0	0	0	0	0	0	0	1	0	0
Root; k__Bacteria; p__Actinobacteria; c__Thermoleophilia; o__Akiw543; f__Uncultured_bacterium_None22318	0	0	0	0	0	0	0	0	0	0	0	1	0	1
Root; k__Bacteria; p__Actinobacteria; c__Thermoleophilia; o__Akiw543; f__Uncultured_bacterium_None24295	0	0	0	0	0	1	0	0	0	0	0	0	0	0
Root; k__Bacteria; p__Actinobacteria; c__Thermoleophilia; o__Akiw543; f__Uncultured_bacterium_None5302	0	0	0	0	0	0	0	0	0	0	0	1	0	0
Root; k__Bacteria; p__Actinobacteria; c__Thermoleophilia; o__Akiw543; f__Uncultured_bacterium_None6337	0	0	0	0	0	0	0	0	0	0	0	0	0	1
Root; k__Bacteria; p__Actinobacteria; c__Thermoleophilia; o__Akiw543; f__Uncultured_bacterium_None6373	0	0	0	0	0	0	0	0	0	0	0	0	0	1
Root; k__Bacteria; p__Actinobacteria; c__Thermoleophilia; o__Akiw543; f__Uncultured_delta_proteobacterium_None10851	0	0	0	0	0	0	0	0	0	0	0	0	0	1
Root; k__Bacteria; p__Actinobacteria; c__Thermoleophilia; o__Akiw543; f__Uncultured_delta_proteobacterium_None18540	0	0	0	0	1	3	0	0	0	0	0	1	0	0
Root; k__Bacteria; p__Actinobacteria; c__Thermoleophilia; o__Akiw543; f__Uncultured_delta_proteobacterium_None9468	0	0	0	0	0	0	0	0	0	0	0	0	0	6
Root; k__Bacteria; p__Actinobacteria; c__Thermoleophilia; o__Akiw543; f__Uncultured_proteobacterium_105075	0	0	0	0	0	0	0	0	0	0	0	0	0	1
Root; k__Bacteria; p__Actinobacteria; c__Thermoleophilia; o__Akiw543; f__Uncultured_rubrobacteraceae_bacterium_28328	0	0	0	0	0	1	0	0	0	0	0	0	3	2
Root; k__Bacteria; p__Actinobacteria; c__Thermoleophilia; o__Akiw543; f__Uncultured_rubrobacteraceae_bacterium_39546	0	0	0	0	0	0	0	0	0	0	0	1	0	0
Root; k__Bacteria; p__Actinobacteria; c__Thermoleophilia; o__Akiw543; f__Uncultured_rubrobacteraceae_bacterium_None13700	0	0	0	0	0	0	0	0	0	0	0	0	0	1
Root; k__Bacteria; p__Actinobacteria; c__Thermoleophilia; o__Akiw543; f__Uncultured_rubrobacteraceae_bacterium_None19571	0	0	0	0	0	0	0	0	0	0	0	0	0	3
Root; k__Bacteria; p__Actinobacteria; c__Thermoleophilia; o__Akiw543; f__Uncultured_rubrobacteraceae_bacterium_None22466	0	0	0	0	0	0	0	0	0	0	0	2	0	0
Root; k__Bacteria; p__Actinobacteria; c__Thermoleophilia; o__Akiw543; f__Uncultured_rubrobacterales_bacterium_89324	0	0	0	0	0	2	0	0	0	0	0	0	0	2
Root; k__Bacteria; p__Actinobacteria; c__Thermoleophilia; o__Akiw543; f__Uncultured_soil_bacterium_None17790	0	0	0	0	0	0	0	0	0	0	0	0	0	4
Root; k__Bacteria; p__Actinobacteria; c__Thermoleophilia; o__Akiw543; f__Uncultured_soil_bacterium_None25255	0	0	0	0	0	0	0	0	0	0	0	0	0	1
Root; k__Bacteria; p__Actinobacteria; c__Thermoleophilia; o__Akiw543_53249	0	0	0	0	0	0	0	0	0	0	0	0	0	1
Root; k__Bacteria; p__Actinobacteria; c__Thermoleophilia; o__Akiw543_79694	0	0	0	0	0	2	0	0	0	0	0	2	0	0
Root; k__Bacteria; p__Actinobacteria; c__Thermoleophilia; o__Akiw543_91877	1	0	0	0	0	0	0	0	0	0	0	1	0	0
Root; k__Bacteria; p__Actinobacteria; c__Thermoleophilia; o__Akiw543_None10275	0	0	0	0	0	0	0	0	0	0	2	0	0	0
Root; k__Bacteria; p__Actinobacteria; c__Thermoleophilia; o__Akiw543_None10469	0	0	0	0	0	0	1	0	0	0	0	0	0	0
Root; k__Bacteria; p__Actinobacteria; c__Thermoleophilia; o__Akiw543_None10554	1	0	0	0	0	0	0	0	0	0	0	0	0	4
Root; k__Bacteria; p__Actinobacteria; c__Thermoleophilia; o__Akiw543_None11330	0	0	0	0	0	1	0	0	0	0	0	1	0	0
Root; k__Bacteria; p__Actinobacteria; c__Thermoleophilia; o__Akiw543_None11930	0	0	0	0	0	0	0	0	0	0	0	0	0	2
Root; k__Bacteria; p__Actinobacteria; c__Thermoleophilia; o__Akiw543_None13737	0	0	0	0	0	0	0	0	0	0	0	2	0	0
Root; k__Bacteria; p__Actinobacteria; c__Thermoleophilia; o__Akiw543_None14866	0	0	0	0	0	1	0	0	0	0	0	0	0	0
Root; k__Bacteria; p__Actinobacteria; c__Thermoleophilia; o__Akiw543_None15883	0	0	0	0	0	1	0	0	0	0	0	0	0	0
Root; k__Bacteria; p__Actinobacteria; c__Thermoleophilia; o__Akiw543_None15889	0	0	0	0	0	1	0	0	0	0	0	1	0	0
Root; k__Bacteria; p__Actinobacteria; c__Thermoleophilia; o__Akiw543_None16634	0	0	0	0	0	1	0	0	0	0	0	0	0	0
Root; k__Bacteria; p__Actinobacteria; c__Thermoleophilia; o__Akiw543_None1696	0	0	0	0	0	0	0	0	0	0	0	0	0	2
Root; k__Bacteria; p__Actinobacteria; c__Thermoleophilia; o__Akiw543_None16999	0	3	0	0	0	0	0	0	0	0	0	0	0	0
Root; k__Bacteria; p__Actinobacteria; c__Thermoleophilia; o__Akiw543_None17229	0	0	0	0	0	0	1	0	0	0	0	0	0	0
Root; k__Bacteria; p__Actinobacteria; c__Thermoleophilia; o__Akiw543_None17407	0	0	0	0	0	0	0	0	0	0	0	1	0	0
Root; k__Bacteria; p__Actinobacteria; c__Thermoleophilia; o__Akiw543_None1751	0	0	0	0	0	0	0	0	0	0	0	0	0	1
Root; k__Bacteria; p__Actinobacteria; c__Thermoleophilia; o__Akiw543_None17739	0	0	0	0	0	0	0	0	0	0	0	0	0	2
Root; k__Bacteria; p__Actinobacteria; c__Thermoleophilia; o__Akiw543_None18078	0	0	0	0	0	0	0	0	0	0	0	0	0	2
Root; k__Bacteria; p__Actinobacteria; c__Thermoleophilia; o__Akiw543_None18236	0	0	0	0	0	0	0	0	0	0	0	0	0	3
Root; k__Bacteria; p__Actinobacteria; c__Thermoleophilia; o__Akiw543_None18575	0	1	0	0	0	0	0	0	0	0	0	0	0	0
Root; k__Bacteria; p__Actinobacteria; c__Thermoleophilia; o__Akiw543_None18764	0	0	0	0	0	0	0	0	0	0	0	1	0	0
Root; k__Bacteria; p__Actinobacteria; c__Thermoleophilia; o__Akiw543_None1884	0	0	0	2	0	0	0	0	0	0	0	3	0	1
Root; k__Bacteria; p__Actinobacteria; c__Thermoleophilia; o__Akiw543_None18934	0	0	0	0	0	0	0	0	0	0	1	0	0	0
Root; k__Bacteria; p__Actinobacteria; c__Thermoleophilia; o__Akiw543_None19425	0	0	0	0	0	1	0	0	0	0	0	0	0	0
Root; k__Bacteria; p__Actinobacteria; c__Thermoleophilia; o__Akiw543_None19936	0	0	0	0	0	0	0	0	0	0	0	1	0	0
Root; k__Bacteria; p__Actinobacteria; c__Thermoleophilia; o__Akiw543_None20048	0	1	0	0	0	0	0	0	0	0	0	0	0	0
Root; k__Bacteria; p__Actinobacteria; c__Thermoleophilia; o__Akiw543_None20292	0	0	0	0	0	0	0	0	0	0	0	0	0	2
Root; k__Bacteria; p__Actinobacteria; c__Thermoleophilia; o__Akiw543_None21434	0	0	0	0	0	0	0	0	1	0	0	0	0	0
Root; k__Bacteria; p__Actinobacteria; c__Thermoleophilia; o__Akiw543_None21486	0	0	0	0	0	0	0	0	0	0	0	1	0	5
Root; k__Bacteria; p__Actinobacteria; c__Thermoleophilia; o__Akiw543_None22833	0	0	0	0	0	0	0	1	0	0	0	0	0	0
Root; k__Bacteria; p__Actinobacteria; c__Thermoleophilia; o__Akiw543_None23692	0	1	0	0	0	3	0	0	0	0	0	0	0	4
Root; k__Bacteria; p__Actinobacteria; c__Thermoleophilia; o__Akiw543_None2379	0	0	0	0	0	2	0	0	0	0	0	0	0	2
Root; k__Bacteria; p__Actinobacteria; c__Thermoleophilia; o__Akiw543_None24037	0	0	0	0	0	0	1	0	0	0	0	0	0	0
Root; k__Bacteria; p__Actinobacteria; c__Thermoleophilia; o__Akiw543_None24210	1	0	0	0	0	0	0	0	0	0	0	0	0	11
Root; k__Bacteria; p__Actinobacteria; c__Thermoleophilia; o__Akiw543_None24570	0	0	0	0	0	0	0	0	1	0	0	0	0	0
Root; k__Bacteria; p__Actinobacteria; c__Thermoleophilia; o__Akiw543_None25216	0	0	0	0	0	0	0	0	0	0	0	0	0	1
Root; k__Bacteria; p__Actinobacteria; c__Thermoleophilia; o__Akiw543_None25259	0	0	0	0	0	0	0	0	0	0	0	0	0	6
Root; k__Bacteria; p__Actinobacteria; c__Thermoleophilia; o__Akiw543_None264	0	0	0	0	0	0	0	0	0	2	0	0	0	0
Root; k__Bacteria; p__Actinobacteria; c__Thermoleophilia; o__Akiw543_None4245	0	0	0	0	0	0	0	0	0	0	0	0	0	1
Root; k__Bacteria; p__Actinobacteria; c__Thermoleophilia; o__Akiw543_None5052	0	0	0	0	0	2	0	0	0	0	0	0	0	2
Root; k__Bacteria; p__Actinobacteria; c__Thermoleophilia; o__Akiw543_None6442	0	0	0	0	0	0	0	0	0	0	0	1	0	0
Root; k__Bacteria; p__Actinobacteria; c__Thermoleophilia; o__Akiw543_None692	0	0	0	0	0	0	0	0	0	0	0	0	0	3
Root; k__Bacteria; p__Actinobacteria; c__Thermoleophilia; o__Akiw543_None7280	1	0	0	0	0	0	0	0	0	0	0	0	0	0
Root; k__Bacteria; p__Actinobacteria; c__Thermoleophilia; o__Akiw543_None7761	0	0	0	0	0	0	0	0	0	0	0	0	1	0
Root; k__Bacteria; p__Actinobacteria; c__Thermoleophilia; o__Akiw543_None8033	0	0	0	0	0	0	0	0	0	0	0	0	0	1
Root; k__Bacteria; p__Actinobacteria; c__Thermoleophilia; o__Akiw543_None8054	0	0	0	0	0	0	0	0	0	0	0	1	0	3
Root; k__Bacteria; p__Actinobacteria; c__Thermoleophilia; o__Akiw543_None8313	0	0	0	0	0	1	0	0	0	0	0	0	0	0
Root; k__Bacteria; p__Actinobacteria; c__Thermoleophilia; o__Akiw543_None8322	0	0	0	0	0	5	0	0	0	0	1	0	0	1
Root; k__Bacteria; p__Actinobacteria; c__Thermoleophilia; o__Akiw543_None8674	0	0	0	0	0	1	0	0	0	0	0	1	0	0
Root; k__Bacteria; p__Actinobacteria; c__Thermoleophilia; o__Akiw543_None9143	0	0	0	0	0	0	0	0	0	0	0	0	0	3
Root; k__Bacteria; p__Actinobacteria; c__Thermoleophilia; o__Akiw543_None9940	0	0	0	0	0	0	0	0	0	0	0	1	0	0
Root; k__Bacteria; p__Actinobacteria; c__Thermoleophilia; o__Solirubrobacterales; f__0319-6m6_42546	0	0	0	0	0	2	0	0	0	0	0	5	0	0
Root; k__Bacteria; p__Actinobacteria; c__Thermoleophilia; o__Solirubrobacterales; f__288-2_72938	0	0	0	0	0	0	0	0	0	0	0	0	0	1
Root; k__Bacteria; p__Actinobacteria; c__Thermoleophilia; o__Solirubrobacterales; f__288-2_79748	1	0	0	0	0	3	0	0	0	0	0	0	0	0
Root; k__Bacteria; p__Actinobacteria; c__Thermoleophilia; o__Solirubrobacterales; f__288-2_None16676	0	0	0	0	0	1	0	0	0	0	0	0	0	0
Root; k__Bacteria; p__Actinobacteria; c__Thermoleophilia; o__Solirubrobacterales; f__480-2_12857	0	0	0	0	0	0	0	0	0	0	0	1	0	0
Root; k__Bacteria; p__Actinobacteria; c__Thermoleophilia; o__Solirubrobacterales; f__480-2_27775	0	0	0	0	0	0	0	0	0	0	1	0	0	0
Root; k__Bacteria; p__Actinobacteria; c__Thermoleophilia; o__Solirubrobacterales; f__480-2_28258	0	0	0	0	0	0	0	0	0	0	0	0	0	1
Root; k__Bacteria; p__Actinobacteria; c__Thermoleophilia; o__Solirubrobacterales; f__480-2_29504	0	0	0	0	0	0	0	0	0	0	0	2	0	6
Root; k__Bacteria; p__Actinobacteria; c__Thermoleophilia; o__Solirubrobacterales; f__480-2_42606	0	0	0	0	0	1	0	0	0	0	0	0	0	0
Root; k__Bacteria; p__Actinobacteria; c__Thermoleophilia; o__Solirubrobacterales; f__480-2_48041	0	1	0	0	0	0	0	1	0	0	0	0	0	0
Root; k__Bacteria; p__Actinobacteria; c__Thermoleophilia; o__Solirubrobacterales; f__480-2_72095	0	0	0	1	0	3	0	0	0	0	0	0	0	0
Root; k__Bacteria; p__Actinobacteria; c__Thermoleophilia; o__Solirubrobacterales; f__480-2_75571	0	0	0	0	0	1	0	0	0	0	0	0	0	0
Root; k__Bacteria; p__Actinobacteria; c__Thermoleophilia; o__Solirubrobacterales; f__480-2_75755	0	0	0	0	0	0	0	0	0	0	0	0	0	2
Root; k__Bacteria; p__Actinobacteria; c__Thermoleophilia; o__Solirubrobacterales; f__480-2_77623	0	0	0	0	0	0	0	0	0	0	0	0	0	8
Root; k__Bacteria; p__Actinobacteria; c__Thermoleophilia; o__Solirubrobacterales; f__480-2_80056	0	0	0	0	0	0	0	0	0	0	1	4	0	0
Root; k__Bacteria; p__Actinobacteria; c__Thermoleophilia; o__Solirubrobacterales; f__480-2_87228	1	0	0	0	0	0	0	0	0	0	0	0	0	0
Root; k__Bacteria; p__Actinobacteria; c__Thermoleophilia; o__Solirubrobacterales; f__480-2_None12140	0	0	0	0	0	0	0	0	0	0	0	0	0	2
Root; k__Bacteria; p__Actinobacteria; c__Thermoleophilia; o__Solirubrobacterales; f__480-2_None15773	0	0	0	0	0	0	0	0	0	0	0	0	0	5
Root; k__Bacteria; p__Actinobacteria; c__Thermoleophilia; o__Solirubrobacterales; f__480-2_None16709	0	0	0	0	0	0	0	0	0	0	0	2	0	0
Root; k__Bacteria; p__Actinobacteria; c__Thermoleophilia; o__Solirubrobacterales; f__480-2_None19284	0	0	0	0	0	1	0	0	0	0	0	0	0	0
Root; k__Bacteria; p__Actinobacteria; c__Thermoleophilia; o__Solirubrobacterales; f__480-2_None19884	0	0	0	0	0	0	0	0	0	2	0	0	0	0
Root; k__Bacteria; p__Actinobacteria; c__Thermoleophilia; o__Solirubrobacterales; f__480-2_None3163	0	0	0	0	0	0	0	0	0	0	0	0	0	1
Root; k__Bacteria; p__Actinobacteria; c__Thermoleophilia; o__Solirubrobacterales; f__480-2_None3710	0	0	0	0	0	2	0	0	0	0	0	0	0	0
Root; k__Bacteria; p__Actinobacteria; c__Thermoleophilia; o__Solirubrobacterales; f__480-2_None7526	0	0	0	0	0	3	0	0	0	0	0	0	0	0
Root; k__Bacteria; p__Actinobacteria; c__Thermoleophilia; o__Solirubrobacterales; f__480-2_None7978	0	0	0	0	0	2	0	0	0	0	0	5	0	2
Root; k__Bacteria; p__Actinobacteria; c__Thermoleophilia; o__Solirubrobacterales; f__Elev-16s-1332_65864	2	0	0	0	0	0	0	0	0	0	0	0	1	0
Root; k__Bacteria; p__Actinobacteria; c__Thermoleophilia; o__Solirubrobacterales; f__Elev-16s-1332_None14815	0	0	0	0	0	1	0	0	0	0	0	0	0	0
Root; k__Bacteria; p__Actinobacteria; c__Thermoleophilia; o__Solirubrobacterales; f__Elev-16s-1332_None24739	0	0	0	0	0	0	0	0	0	0	0	2	0	0
Root; k__Bacteria; p__Actinobacteria; c__Thermoleophilia; o__Solirubrobacterales; f__Elev-16s-1332_None8972	0	0	0	0	0	0	0	0	0	0	0	0	1	0
Root; k__Bacteria; p__Actinobacteria; c__Thermoleophilia; o__Solirubrobacterales; f__Patulibacteraceae_21720	0	0	0	0	2	0	0	0	0	1	0	1	0	0
Root; k__Bacteria; p__Actinobacteria; c__Thermoleophilia; o__Solirubrobacterales; f__Patulibacteraceae_78453	0	0	0	0	0	0	0	0	0	0	0	0	0	3
Root; k__Bacteria; p__Actinobacteria; c__Thermoleophilia; o__Solirubrobacterales; f__Patulibacteraceae_None10208	0	0	0	0	0	0	0	0	0	0	1	0	0	0
Root; k__Bacteria; p__Actinobacteria; c__Thermoleophilia; o__Solirubrobacterales; f__Patulibacteraceae_None13342	0	0	0	0	0	0	0	0	0	0	0	0	0	1
Root; k__Bacteria; p__Actinobacteria; c__Thermoleophilia; o__Solirubrobacterales; f__Patulibacteraceae_None14670	0	0	0	0	0	1	0	0	0	0	0	3	0	0
Root; k__Bacteria; p__Actinobacteria; c__Thermoleophilia; o__Solirubrobacterales; f__Patulibacteraceae_None14961	0	0	0	0	0	0	0	0	0	0	0	0	0	3
Root; k__Bacteria; p__Actinobacteria; c__Thermoleophilia; o__Solirubrobacterales; f__Patulibacteraceae_None20677	0	0	0	0	0	0	0	0	0	0	0	1	0	0
Root; k__Bacteria; p__Actinobacteria; c__Thermoleophilia; o__Solirubrobacterales; f__Patulibacteraceae_None3187	0	0	0	0	0	1	0	0	0	0	0	0	0	0
Root; k__Bacteria; p__Actinobacteria; c__Thermoleophilia; o__Solirubrobacterales; f__Solirubrobacteriaceae_67909	0	0	0	0	0	0	1	0	0	0	0	0	0	0
Root; k__Bacteria; p__Actinobacteria; c__Thermoleophilia; o__Solirubrobacterales; f__Solirubrobacteriaceae_83316	0	0	0	0	0	0	0	0	0	0	0	0	0	3
Root; k__Bacteria; p__Actinobacteria; c__Thermoleophilia; o__Solirubrobacterales; f__Solirubrobacteriaceae_None10603	0	0	0	0	0	0	0	0	3	0	0	0	0	0
Root; k__Bacteria; p__Actinobacteria; c__Thermoleophilia; o__Solirubrobacterales; f__Solirubrobacteriaceae_None14341	0	0	0	0	0	0	0	0	0	0	0	0	1	0
Root; k__Bacteria; p__Actinobacteria; c__Thermoleophilia; o__Solirubrobacterales; f__Tm146_85	0	0	0	0	0	0	0	0	0	0	0	0	0	3
Root; k__Bacteria; p__Actinobacteria; c__Thermoleophilia; o__Solirubrobacterales; f__Tm146_None12811	0	0	0	0	0	0	0	0	0	0	0	0	0	3
Root; k__Bacteria; p__Actinobacteria; c__Thermoleophilia; o__Solirubrobacterales; f__Ynpffp1_111937	0	0	0	0	0	0	0	0	0	1	0	2	0	0
Root; k__Bacteria; p__Actinobacteria; c__Thermoleophilia; o__Solirubrobacterales_59967	0	0	0	0	0	0	0	0	0	0	0	3	0	0
Root; k__Bacteria; p__Actinobacteria; c__Thermoleophilia; o__Solirubrobacterales_None10016	0	0	0	0	0	0	0	0	0	0	0	1	0	0
Root; k__Bacteria; p__Actinobacteria; c__Thermoleophilia; o__Solirubrobacterales_None10038	0	0	0	0	0	1	0	0	0	0	0	0	0	0
Root; k__Bacteria; p__Actinobacteria; c__Thermoleophilia; o__Solirubrobacterales_None1212	0	0	0	0	0	0	0	0	0	0	0	1	0	0
Root; k__Bacteria; p__Actinobacteria; c__Thermoleophilia; o__Solirubrobacterales_None13292	0	0	0	0	0	7	0	0	0	0	0	0	0	1
Root; k__Bacteria; p__Actinobacteria; c__Thermoleophilia; o__Solirubrobacterales_None15641	0	0	0	0	0	1	0	0	0	0	0	0	0	0
Root; k__Bacteria; p__Actinobacteria; c__Thermoleophilia; o__Solirubrobacterales_None16815	0	0	0	0	0	0	0	0	0	0	0	1	0	0
Root; k__Bacteria; p__Actinobacteria; c__Thermoleophilia; o__Solirubrobacterales_None17140	0	0	0	0	0	3	0	0	0	1	0	0	0	9
Root; k__Bacteria; p__Actinobacteria; c__Thermoleophilia; o__Solirubrobacterales_None17212	0	0	0	0	0	0	0	1	0	0	0	0	2	0
Root; k__Bacteria; p__Actinobacteria; c__Thermoleophilia; o__Solirubrobacterales_None17676	1	0	0	0	0	0	0	0	0	0	0	1	0	0
Root; k__Bacteria; p__Actinobacteria; c__Thermoleophilia; o__Solirubrobacterales_None1853	0	0	0	0	0	0	0	0	0	0	0	0	0	2
Root; k__Bacteria; p__Actinobacteria; c__Thermoleophilia; o__Solirubrobacterales_None20409	0	0	0	0	0	2	0	0	0	0	0	0	0	0
Root; k__Bacteria; p__Actinobacteria; c__Thermoleophilia; o__Solirubrobacterales_None20727	0	0	0	0	0	0	0	0	0	0	0	1	0	0
Root; k__Bacteria; p__Actinobacteria; c__Thermoleophilia; o__Solirubrobacterales_None21528	0	0	0	0	0	0	0	0	0	0	0	1	0	0
Root; k__Bacteria; p__Actinobacteria; c__Thermoleophilia; o__Solirubrobacterales_None21563	0	0	0	0	0	0	0	0	0	0	0	1	0	0
Root; k__Bacteria; p__Actinobacteria; c__Thermoleophilia; o__Solirubrobacterales_None21896	0	0	0	0	0	0	0	0	0	0	0	0	0	2
Root; k__Bacteria; p__Actinobacteria; c__Thermoleophilia; o__Solirubrobacterales_None22167	0	0	0	0	0	0	0	0	0	0	0	1	0	0
Root; k__Bacteria; p__Actinobacteria; c__Thermoleophilia; o__Solirubrobacterales_None23141	0	0	0	0	0	0	0	0	0	0	0	0	0	2
Root; k__Bacteria; p__Actinobacteria; c__Thermoleophilia; o__Solirubrobacterales_None23648	0	0	0	0	0	0	0	0	1	0	0	0	0	0
Root; k__Bacteria; p__Actinobacteria; c__Thermoleophilia; o__Solirubrobacterales_None2376	0	0	0	0	0	0	0	0	0	0	0	0	0	1
Root; k__Bacteria; p__Actinobacteria; c__Thermoleophilia; o__Solirubrobacterales_None24529	0	0	0	0	0	0	0	0	0	0	0	2	0	0
Root; k__Bacteria; p__Actinobacteria; c__Thermoleophilia; o__Solirubrobacterales_None24938	0	0	1	0	0	0	0	0	0	0	0	0	0	0
Root; k__Bacteria; p__Actinobacteria; c__Thermoleophilia; o__Solirubrobacterales_None4698	0	0	0	0	0	4	0	0	0	0	0	0	0	0
Root; k__Bacteria; p__Actinobacteria; c__Thermoleophilia; o__Solirubrobacterales_None5967	0	0	0	0	0	0	0	0	0	0	0	0	0	1
Root; k__Bacteria; p__Actinobacteria; c__Thermoleophilia; o__Solirubrobacterales_None6113	0	0	0	0	0	1	0	0	0	1	2	0	0	0
Root; k__Bacteria; p__Actinobacteria; c__Thermoleophilia; o__Solirubrobacterales_None6183	0	0	0	0	0	0	0	0	0	0	0	1	0	0
Root; k__Bacteria; p__Actinobacteria; c__Thermoleophilia; o__Solirubrobacterales_None6494	0	0	0	0	0	1	0	0	0	0	0	0	0	0
Root; k__Bacteria; p__Actinobacteria; c__Thermoleophilia; o__Solirubrobacterales_None7151	0	0	0	0	0	0	0	0	0	0	0	6	0	0
Root; k__Bacteria; p__Actinobacteria; c__Thermoleophilia; o__Solirubrobacterales_None8309	0	0	0	0	0	0	0	0	0	0	0	0	0	2
Root; k__Bacteria; p__Actinobacteria; c__Thermoleophilia; o__Solirubrobacterales_None8431	0	0	0	0	0	0	0	0	0	0	2	0	0	0
Root; k__Bacteria; p__Actinobacteria; c__Thermoleophilia_None16462	0	0	0	0	0	1	0	0	0	0	0	0	0	0
Root; k__Bacteria; p__Actinobacteria_61694	11	4	0	0	4	0	0	0	0	0	0	0	0	210
Root; k__Bacteria; p__Actinobacteria_None11053	0	0	0	0	0	1	0	1	2	0	0	5	0	0
Root; k__Bacteria; p__Actinobacteria_None11557	0	0	0	0	0	0	0	0	0	0	0	0	1	0
Root; k__Bacteria; p__Actinobacteria_None13864	0	0	0	0	0	0	0	0	0	0	0	0	0	4
Root; k__Bacteria; p__Actinobacteria_None14217	0	0	0	0	1	0	0	0	0	0	0	0	0	0
Root; k__Bacteria; p__Actinobacteria_None15176	0	0	0	0	0	0	0	0	0	0	2	0	0	0
Root; k__Bacteria; p__Actinobacteria_None15912	0	0	0	0	0	0	0	0	0	0	0	0	1	0
Root; k__Bacteria; p__Actinobacteria_None17051	0	0	0	0	0	1	0	0	0	0	0	0	0	0
Root; k__Bacteria; p__Actinobacteria_None17459	0	0	0	0	0	0	0	0	0	0	0	0	0	1
Root; k__Bacteria; p__Actinobacteria_None18045	0	0	0	0	0	0	0	0	0	1	0	0	0	0
Root; k__Bacteria; p__Actinobacteria_None18650	0	0	0	0	0	0	0	1	0	0	0	1	0	1
Root; k__Bacteria; p__Actinobacteria_None19667	0	0	0	0	0	1	0	0	0	0	0	1	2	0
Root; k__Bacteria; p__Actinobacteria_None20697	0	0	0	0	0	2	0	0	0	0	0	0	0	0
Root; k__Bacteria; p__Actinobacteria_None21724	0	0	0	0	0	0	0	0	0	0	0	0	0	1
Root; k__Bacteria; p__Actinobacteria_None22113	0	0	0	0	0	0	0	0	0	0	2	90	0	1
Root; k__Bacteria; p__Actinobacteria_None22768	0	0	0	0	0	0	0	0	1	0	0	0	0	0
Root; k__Bacteria; p__Actinobacteria_None23260	0	0	0	0	0	0	0	0	0	0	0	0	0	2
Root; k__Bacteria; p__Actinobacteria_None24484	0	1	0	0	2	0	1	0	1	5	12	20	0	0
Root; k__Bacteria; p__Actinobacteria_None24645	0	1	0	0	0	0	0	0	0	0	0	0	1	0
Root; k__Bacteria; p__Actinobacteria_None25192	0	0	0	0	0	0	0	0	0	0	0	0	0	1
Root; k__Bacteria; p__Actinobacteria_None3453	0	0	0	0	0	0	0	0	0	0	0	0	0	3
Root; k__Bacteria; p__Actinobacteria_None5737	0	0	0	0	0	1	0	0	0	0	0	0	0	0
Root; k__Bacteria; p__Actinobacteria_None7710	0	0	0	0	0	0	0	0	0	0	0	5	0	0
Root; k__Bacteria; p__Actinobacteria_None8078	0	0	0	0	0	0	0	0	0	0	0	0	0	1
Root; k__Bacteria; p__Actinobacteria_None8131	0	0	0	0	0	6	0	0	0	0	0	0	1	0
Root; k__Bacteria; p__Actinobacteria_None9801	0	0	0	0	0	0	0	0	0	0	0	0	0	1
Root; k__Bacteria; p__Armatimonadetes; c__Armatimonadia; o__Armatimonadales; f__Armatimonadaceae_45199	2	0	0	0	1	0	0	0	0	0	0	0	0	70
Root; k__Bacteria; p__Armatimonadetes; c__Armatimonadia; o__Armatimonadales; f__Armatimonadaceae_78833	6	2	0	0	1	1	0	0	0	0	0	1	2	196
Root; k__Bacteria; p__Armatimonadetes; c__Armatimonadia; o__Armatimonadales; f__Armatimonadaceae_99183	0	0	0	0	0	0	0	0	0	0	0	2	0	31
Root; k__Bacteria; p__Armatimonadetes; c__Armatimonadia; o__Armatimonadales; f__Armatimonadaceae_None12195	0	0	0	1	0	0	0	0	0	0	0	0	0	9
Root; k__Bacteria; p__Armatimonadetes; c__Armatimonadia; o__Armatimonadales; f__Armatimonadaceae_None12649	0	0	0	0	0	0	0	0	0	0	0	0	0	3
Root; k__Bacteria; p__Armatimonadetes; c__Armatimonadia; o__Armatimonadales; f__Armatimonadaceae_None14569	0	0	0	0	0	0	0	0	0	0	0	0	0	1
Root; k__Bacteria; p__Armatimonadetes; c__Armatimonadia; o__Armatimonadales; f__Armatimonadaceae_None17796	1	0	0	0	0	0	0	0	0	0	0	0	0	0
Root; k__Bacteria; p__Armatimonadetes; c__Armatimonadia; o__Armatimonadales; f__Armatimonadaceae_None17968	1	0	0	0	0	0	0	0	0	0	0	0	0	6
Root; k__Bacteria; p__Armatimonadetes; c__Armatimonadia; o__Armatimonadales; f__Armatimonadaceae_None19877	0	0	0	0	0	0	0	0	0	0	0	0	0	3
Root; k__Bacteria; p__Armatimonadetes; c__Armatimonadia; o__Armatimonadales; f__Armatimonadaceae_None19879	0	0	0	0	0	0	0	0	0	0	0	3	0	0
Root; k__Bacteria; p__Armatimonadetes; c__Armatimonadia; o__Armatimonadales; f__Armatimonadaceae_None2107	0	0	0	0	0	0	0	0	0	0	0	0	0	5
Root; k__Bacteria; p__Armatimonadetes; c__Armatimonadia; o__Armatimonadales; f__Armatimonadaceae_None21865	0	0	0	0	0	1	0	0	0	0	0	0	0	5
Root; k__Bacteria; p__Armatimonadetes; c__Armatimonadia; o__Armatimonadales; f__Armatimonadaceae_None22947	2	0	0	0	0	0	0	0	0	0	0	0	0	33
Root; k__Bacteria; p__Armatimonadetes; c__Armatimonadia; o__Armatimonadales; f__Armatimonadaceae_None24289	4	0	0	0	0	0	0	0	0	0	0	3	0	10
Root; k__Bacteria; p__Armatimonadetes; c__Armatimonadia; o__Armatimonadales; f__Armatimonadaceae_None3836	0	0	0	0	0	0	0	0	2	0	0	0	0	19
Root; k__Bacteria; p__Armatimonadetes; c__Armatimonadia; o__Armatimonadales; f__Armatimonadaceae_None5528	0	0	0	0	0	0	0	0	0	0	0	0	0	1
Root; k__Bacteria; p__Armatimonadetes; c__Armatimonadia; o__Armatimonadales; f__Armatimonadaceae_None5591	0	0	0	0	0	0	0	0	0	0	0	0	0	1
Root; k__Bacteria; p__Armatimonadetes; c__Armatimonadia; o__Armatimonadales; f__Armatimonadaceae_None7493	0	0	0	0	0	0	0	0	0	0	0	1	0	10
Root; k__Bacteria; p__Armatimonadetes; c__Armatimonadia; o__Armatimonadales; f__Armatimonadaceae_None9815	0	0	0	0	0	0	0	0	0	0	0	0	0	1
Root; k__Bacteria; p__Armatimonadetes; c__Armatimonadia; o__Armatimonadales; f__Uncultured_actinobacterium_None18838	0	0	0	0	0	0	0	0	0	0	2	0	0	0
Root; k__Bacteria; p__Armatimonadetes; c__Armatimonadia; o__Armatimonadales; f__Uncultured_bacterium_None16728	0	0	0	0	0	0	0	0	0	0	0	0	0	3
Root; k__Bacteria; p__Armatimonadetes; c__Armatimonadia; o__Armatimonadales; f__Uncultured_candidate_division_op10_bacterium_None16527	0	0	0	0	0	0	0	0	0	0	0	1	0	0
Root; k__Bacteria; p__Armatimonadetes; c__Armatimonadia; o__Armatimonadales; f__Uncultured_candidate_division_op10_bacterium_None16793	0	0	0	0	0	0	1	0	0	0	0	0	0	0
Root; k__Bacteria; p__Armatimonadetes; c__Armatimonadia; o__Armatimonadales_None11560	0	1	0	0	0	0	0	0	0	0	0	0	0	4
Root; k__Bacteria; p__Armatimonadetes; c__Armatimonadia; o__Armatimonadales_None12876	0	0	0	0	0	0	0	0	0	0	0	0	0	1
Root; k__Bacteria; p__Armatimonadetes; c__Armatimonadia; o__Armatimonadales_None13065	0	0	0	0	0	0	0	0	0	0	0	0	0	2
Root; k__Bacteria; p__Armatimonadetes; c__Armatimonadia; o__Armatimonadales_None14883	0	0	0	0	0	0	0	0	0	0	0	0	0	8
Root; k__Bacteria; p__Armatimonadetes; c__Armatimonadia; o__Armatimonadales_None1527	0	0	0	0	0	0	0	0	0	0	0	0	0	4
Root; k__Bacteria; p__Armatimonadetes; c__Armatimonadia; o__Armatimonadales_None4515	0	0	0	0	0	0	0	0	0	0	0	0	0	1
Root; k__Bacteria; p__Armatimonadetes; c__Armatimonadia; o__Armatimonadales_None4839	0	0	0	0	0	0	0	0	0	0	1	4	0	0
Root; k__Bacteria; p__Armatimonadetes; c__Armatimonadia; o__Armatimonadales_None6235	0	0	0	0	0	1	0	0	0	0	0	0	0	0
Root; k__Bacteria; p__Armatimonadetes; c__Armatimonadia; o__Armatimonadales_None6883	0	0	0	0	0	0	0	0	0	0	0	1	0	0
Root; k__Bacteria; p__Armatimonadetes; c__Armatimonadia; o__Armatimonadales_None7252	0	0	0	0	0	0	0	0	0	0	1	0	0	0
Root; k__Bacteria; p__Armatimonadetes; c__Armatimonadia; o__Armatimonadales_None9399	0	0	0	0	0	0	0	0	0	0	0	0	1	0
Root; k__Bacteria; p__Armatimonadetes; c__Armatimonadia; o__Uncultured_actinobacterium; f__Uncultured_actinobacterium_94472	2	0	0	0	0	1	0	0	0	0	0	0	0	0
Root; k__Bacteria; p__Armatimonadetes; c__Armatimonadia; o__Uncultured_actinobacterium; f__Uncultured_actinobacterium_None25481	0	0	0	0	1	1	0	0	0	0	0	0	0	0
Root; k__Bacteria; p__Armatimonadetes; c__Armatimonadia; o__Uncultured_actinobacterium; f__Uncultured_actinobacterium_None716	0	0	0	0	0	0	0	0	0	0	0	0	0	1
Root; k__Bacteria; p__Armatimonadetes; c__Armatimonadia; o__Uncultured_bacterium; f__Uncultured_bacterium_None10184	0	0	0	0	0	0	0	0	0	0	0	0	0	6
Root; k__Bacteria; p__Armatimonadetes; c__Armatimonadia; o__Uncultured_bacterium; f__Uncultured_bacterium_None11665	0	0	0	0	0	1	0	0	0	0	0	0	0	0
Root; k__Bacteria; p__Armatimonadetes; c__Armatimonadia; o__Uncultured_bacterium; f__Uncultured_bacterium_None6947	0	0	0	0	0	0	0	0	0	0	0	1	0	0
Root; k__Bacteria; p__Armatimonadetes; c__Armatimonadia_None12516	0	0	0	0	0	0	0	0	0	0	0	0	0	2
Root; k__Bacteria; p__Armatimonadetes; c__Armatimonadia_None4556	0	0	0	0	0	0	0	0	1	0	0	0	0	0
Root; k__Bacteria; p__Armatimonadetes; c__Armatimonadia_None6960	0	0	0	0	0	0	0	0	0	0	0	0	0	2
Root; k__Bacteria; p__Armatimonadetes; c__Uncultured_actinobacterium; o__Uncultured_actinobacterium; f__Uncultured_actinobacterium_14001	1	0	0	0	0	0	0	0	0	0	0	0	0	8
Root; k__Bacteria; p__Armatimonadetes; c__Uncultured_actinobacterium; o__Uncultured_actinobacterium; f__Uncultured_actinobacterium_None11145	0	0	0	0	0	0	0	0	0	0	0	0	0	1
Root; k__Bacteria; p__Armatimonadetes; c__Uncultured_bacterium; o__Uncultured_bacterium; f__Uncultured_bacterium_38990	0	0	0	0	1	0	0	0	0	0	0	0	0	0
Root; k__Bacteria; p__Armatimonadetes; c__Uncultured_bacterium; o__Uncultured_bacterium; f__Uncultured_bacterium_89905	0	0	0	0	0	0	0	0	0	0	0	2	0	0
Root; k__Bacteria; p__Armatimonadetes; c__Uncultured_candidate_division_op10_bacterium; o__Uncultured_candidate_division_op10_bacterium; f__Uncultured_candidate_division_op10_bacterium_114042	0	0	0	0	0	0	0	0	0	0	0	0	0	11
Root; k__Bacteria; p__Armatimonadetes; c__Uncultured_candidate_division_op10_bacterium; o__Uncultured_candidate_division_op10_bacterium; f__Uncultured_candidate_division_op10_bacterium_None8343	0	0	0	0	0	0	0	0	0	0	0	0	0	6
Root; k__Bacteria; p__Armatimonadetes; c__Uncultured_candidate_division_ws1_bacterium; o__Uncultured_candidate_division_ws1_bacterium; f__Uncultured_candidate_division_ws1_bacterium_None15340	0	0	0	0	0	0	0	0	0	0	0	0	1	0
[truncated: 22,634 more rows]
