# Supplementary material for: Biogeochemical Typing of Paddy Field by a Data-Driven Approach Revealing Sub-Systems within a Complex Environment - A Pipeline to Filtrate, Organize and Frame Massive Dataset from Multi-Omics Analyses
Source: PLoS One. 2014 Oct 20;9(10):e110723. doi: 10.1371/journal.pone.0110723 (PMC4203823; doi:10.1371/journal.pone.0110723)
Supplement: Table S4 — Elemental concentrations along sampling points. Rows: sampling points. Columns: elements and pH. (XLSX) [file pone.0110723.s027.xlsx]

## Sheet: Sheet1
	Al	Ca	Si	S	Sr	Na	Mg	B	K	Mn	Ba	P	Zn	Cu	Fe	pH
ara1	0.0460225	9.2132	4.80767	3.68337	0.0410343	3.97277	2.1919	0.0173565	1.13471	0.0007365	0.00425467	0.031392	0.001043	0	0.003937	7.67
p1f1	0.004427	8.54622	7.18986	2.49395	0.0291973	6.20132	4.42442	0.034569	6.12909	0.0304525	0.00339533	0.012452	0.000538	0.001768	0.005973	6.89
p1f2	0.0094955	6.90443	5.47046	0.331245	0.0341317	2.87419	2.23505	0.0198095	2.23279	0.0093855	0.00639233	0.0439	0.004616	0.004368	0.00869	7.83
p1f3	0.003816	7.01214	4.83815	0.52408	0.0349443	3.16345	1.99282	0.018705	2.80337	0.0100635	0.00517567	0.023022	0.000464	0.001282	0.004393	7.12
p1s	0.005083	7.45038	6.96287	3.58534	0.0381003	5.89673	2.57319	0.027125	2.20771	0.018686	0.00505133	0.036754	0.000325	0.0009505	0.0036005	7.12
p2f1	0.006049	9.40139	9.34236	3.83105	0.0364827	2.84737	3.19964	0.0150265	1.39783	0.014816	0.00550433	0.096976	0.001239	0.002355	0.0067675	8.05
p2f2	0.004697	6.48761	4.40158	0.6239	0.0259233	1.19666	1.61087	0.0119345	2.19407	0.0065845	0.00440067	0.061969	0.000671	0.0015165	0.0070905	7.84
p2f3	0.0062955	7.31591	5.84601	1.74559	0.0382747	2.98252	2.28945	0.015477	2.4778	0.003371	0.006761	0.068845	0.001156	0.0035355	0.0088325	7.8
p2s	0.004441	7.34445	6.46312	1.37235	0.0359237	3.42277	3.17794	0.01841	3.81459	0.002345	0.006007	0.063697	0.000558	0.001624	0.003776	7.19
p3f1	0.008545	8.19793	7.16542	4.93086	0.0463203	5.06085	3.10277	0.0339985	2.44764	0.0018805	0.009782	0.150368	0.001676	0.0058335	0.0115905	7.55
p3f2	0.0142365	5.93294	4.00284	1.8049	0.0323033	3.22057	1.87423	0.0284255	3.03934	0.0018285	0.009697	0.163044	0.001386	0.0039095	0.0175025	7.23
p3f3	0.003992	7.39742	4.44767	0.85353	0.0412723	3.48348	3.00712	0.0342725	5.45133	0.0029455	0.00798667	0.040396	0.000791	0.0017965	0.0034725	7.09
p3s	0.006369	10.427	9.15673	6.33194	0.0574	6.51457	4.53817	0.031862	4.24247	0.0036935	0.009612	0.064243	0.000292	0.002499	0.007533	7.02
ara2	0.041327	10.2992	8.55492	7.0103	0.067969	7.71129	3.66529	0.0301125	2.03281	0.00221	0.00701267	0.035638	0.000621	0.001271	0.004823	7.17
