# Supplementary material for: Biogeochemical Typing of Paddy Field by a Data-Driven Approach Revealing Sub-Systems within a Complex Environment - A Pipeline to Filtrate, Organize and Frame Massive Dataset from Multi-Omics Analyses
Source: PLoS One. 2014 Oct 20;9(10):e110723. doi: 10.1371/journal.pone.0110723 (PMC4203823; doi:10.1371/journal.pone.0110723)
Supplement: Table S5 — Infrared absorbance along sampling points. Rows: sampling points. Columns: annotated regions of interest in intervals of wavelength (cm−1) indicated in parentheses. (XLSX) [file pone.0110723.s028.xlsx]

## Sheet: Sheet1
	NH2 -C=O (3560-3523; 3435-3388)	CH (3037-2864)	OH (3356-3055)	C=O -NH2 (1630-1614)	C=O conjugated (1722-1647)	N=O (1543-1466)	SO4 (1435-1350)	CS;CO;PO (1165-1088)	CS;SO;PO;CN;NO;C=C;COH;CS (1072-972)	C=C;CH;SOR (879-849)
ara1	2.14085	0	4.63392	0.383158	0.946842	4.36284	7.54715	10.9704	10.7428	2.02191
p1f1	0	0	3.74181	0	1.00129	5.30477	9.47461	2.92873	3.63079	1.74483
p1f2	0	0	4.24393	0	0.802916	4.15669	6.43089	3.97062	5.43344	1.36163
p1f3	0	0	5.32292	0	1.21546	6.55002	11.3735	3.95569	4.53691	1.93166
p1s	1.22272	1.45945	4.29056	0.294966	0.926253	4.97709	8.35481	6.76685	6.21583	1.69467
p2f1	1.5417	2.20138	5.3798	0.341349	1.06957	5.5759	9.97176	7.36663	6.89429	1.82791
p2f2	0	2.79735	5.86419	0	1.13537	6.07525	10.5547	5.68542	7.08075	1.88429
p2f3	0	2.50186	4.98841	0	0.936393	4.35033	6.49489	5.88722	6.86079	1.47142
p2s	0	2.54719	5.36086	0	1.04316	5.1686	8.13266	5.66366	9.56714	2.02268
p3f1	2.07272	2.45073	6.78926	0.479046	1.4417	4.60056	6.26414	11.1167	12.8042	2.15103
p3f2	0	2.78764	5.83369	0	0.926228	3.72947	5.17716	6.19959	7.23199	1.21721
p3f3	0	3.28034	6.84446	0	1.30846	6.34873	10.1003	5.1994	7.51302	2.14952
p3s	2.03046	1.96778	5.36708	0.423835	1.17262	4.40124	6.53837	10.2038	12.0619	2.1205
ara2	2.25017	2.36766	5.48577	0.406081	1.06267	4.45862	7.69056	10.7387	11.6791	2.17249
