# Supplementary material for: Biogeochemical Typing of Paddy Field by a Data-Driven Approach Revealing Sub-Systems within a Complex Environment - A Pipeline to Filtrate, Organize and Frame Massive Dataset from Multi-Omics Analyses
Source: PLoS One. 2014 Oct 20;9(10):e110723. doi: 10.1371/journal.pone.0110723 (PMC4203823; doi:10.1371/journal.pone.0110723)
Supplement: Table S6 — 1H-NMR along sampling points. Rows: sampling points. Columns: bins for chemical shifts (ppm) with annotation where applicable and integration for the broad peaks annotated as protein. (XLS) [file pone.0110723.s029.xls]

## Sheet: chem_assigned.csv
	8.54249	formate_8.44591371	8.25533	8.08055	7.95534	7.93526	7.91047	7.86988	7.83569	7.80535	7.78527	7.72758	7.6951	7.55793	Phe_7.43443414	Phe_7.41349519	Phe_7.39212891	Phe_7.37076263	Phe_7.35060871	Phe_7.3301667	Phe_7.30751845	7.21863	Tyr_7.1878673	7.08531	7.06522	7.04215	7.01779	6.64516	6.62123	pyroglutamate_4.17992277	pyroglutamate_4.15599254	lactate_4.12009719	lactate_4.09830359	4.07822	4.05557	Ser_4.03249546	Ser_4.00130069	Ser_3.97266988	Ser_3.94104779	Ser_3.91540826	3.89532	3.87439	Ser_3.85301873	Ser_3.83122512	Ser_3.7957571	3.77567	Lys_3.75345187	Lys or Ala_3.72012048	Ala or Lys_3.69277165
ara1	0.00185013	0.00155463	0.00213163	0.00113487	0	0.00115233	0	0	0	0	0	0.00123608	0.00147239	0.00106526	0.00100128	0	0	0	0	0	0	0	0	0	0	0.00103809	0	0	0	0	0	0	0	0	0	0	0	0.00363463	0.00125963	0.00108232	0.00110395	0.00105584	0.00114148	0.00108684	0.00126156	0.00128948	0.00150154	0.00247191	0.0158592
p1f1	0.00154147	0.00207273	0.00182301	0.00112584	0.00129443	0.00133931	0	0	0	0.00104818	0	0.00120787	0.00140357	0.00133383	0.00105469	0	0	0	0	0	0	0	0	0	0	0.00120283	0.00119268	0	0	0.0012107	0.0013546	0.00244196	0.00231711	0.00141858	0.00154197	0.00169173	0.00180173	0.00464713	0.00461058	0.0018103	0.00185474	0.00190844	0.00200839	0.00210066	0.00229269	0.00230926	0.00235358	0.00338835	0.0141431
p1f2	0.00132901	0.00276012	0.00130782	0.00115575	0	0.00100648	0.00187859	0.0015183	0.00140135	0	0	0	0	0	0.00193192	0.00169356	0.00222691	0.00137575	0.00101548	0.00265547	0.00252039	0	0.00263578	0.00123064	0	0	0	0.00160469	0	0.00226473	0.00238722	0.0290681	0.0305051	0.00293165	0.00227175	0.00194241	0.0060712	0.010342	0.00991848	0.00396445	0.00403468	0.00323641	0.00894753	0.00958716	0.00846924	0.00627989	0.00577887	0.0264081	0.00956227
p1f3	0.00128192	0.00941214	0.00173957	0.00143848	0	0.00115696	0.00108339	0	0	0.00127967	0.00138405	0.00105192	0.00138604	0.00148526	0	0	0.00100857	0	0	0.00163354	0.00189848	0	0	0	0	0	0	0	0	0.00143114	0.00161782	0.00375752	0.00401785	0.00190298	0.00199777	0.00241803	0.00239089	0.00338272	0.00321236	0.00322184	0.00327913	0.00340526	0.00362881	0.00379321	0.00413067	0.00430302	0.0048538	0.00497467	0.055156
p1s	0.00136962	0.0028235	0.00155516	0	0.0010899	0	0	0	0.00295556	0	0	0	0.00126464	0	0.00233889	0.00171371	0.00215107	0.00150097	0.0015584	0.00307245	0.00137034	0	0.0033725	0.00282563	0	0	0	0.00136932	0.00153764	0.0024801	0.00223438	0.0273452	0.0289501	0.00168265	0.00139003	0.00124619	0.00747941	0.0142246	0.0139296	0.00257937	0.00357384	0.00230713	0.010109	0.0114386	0.00513903	0.00988968	0.0055163	0.0349314	0.0105955
p2f1	0.00154219	0.0020311	0.00202658	0	0	0	0.00103477	0	0.00166061	0.00100496	0.00109762	0.00108152	0.00145542	0	0.0017226	0.00163074	0.00135782	0.00113037	0.00102943	0.00167545	0.00163924	0	0.00149308	0.00124339	0.00128779	0	0	0	0	0.00154283	0.00148023	0.0136388	0.0146322	0.00189848	0.0015897	0.00148085	0.00371583	0.00633718	0.0069351	0.00271305	0.00281813	0.00236713	0.0052858	0.00567985	0.00366064	0.00544589	0.00381037	0.0104002	0.0101417
p2f2	0.00172243	0.00419423	0.00213523	0.00150843	0	0.00126888	0.00124148	0	0	0.00129806	0.00146867	0.00125523	0.00172254	0.00142968	0.00119311	0.00105492	0.00110065	0.00103018	0.00104741	0.00115904	0.00166858	0	0	0	0	0	0	0	0	0.0015326	0.00160227	0.004324	0.00453452	0.00192452	0.00200042	0.00211324	0.00268881	0.00323684	0.00350091	0.00329914	0.00341512	0.00356257	0.00407875	0.00402368	0.00426195	0.00438504	0.00458383	0.00496728	0.0469778
p2f3	0.00216598	0.00376795	0.00270694	0.00150254	0	0.00125153	0.00125165	0.00102672	0	0.00135675	0.00132334	0.00137452	0.00205041	0.0015506	0.00143371	0.00139526	0.00150767	0.00156156	0.00135266	0.00158894	0.00206219	0.00103326	0.00196621	0.0011281	0.00105144	0.00100338	0.00107471	0	0	0.00202416	0.00204174	0.00309745	0.00334821	0.00235877	0.00257164	0.00263128	0.00342863	0.00426441	0.00467378	0.00484248	0.00485871	0.00475655	0.00537758	0.00531799	0.00546631	0.00649848	0.00625388	0.00596843	0.0475708
p2s	0.00265693	0.00524149	0.0033421	0.00165756	0.00100885	0.00159813	0.00114949	0	0	0.00125938	0.00110278	0.00152406	0.00241173	0.00172228	0.00138122	0.00119154	0.0010155	0	0	0.00109814	0.00141232	0	0	0	0	0.00131121	0.00126977	0	0	0.00144935	0.00145394	0.00251985	0.00264624	0.00184859	0.00184599	0.00206417	0.00228934	0.00554394	0.00321901	0.00312438	0.00317861	0.00321501	0.00351331	0.0034641	0.00382364	0.00387795	0.00416419	0.00443103	0.0319847
p3f1	0	0.00254388	0.00115985	0.00131751	0	0.00121877	0.00122152	0.00109795	0	0.00112882	0.00131159	0	0.00107329	0.001308	0.0012211	0.00122607	0.00115424	0.00116965	0.00112346	0.00134909	0.0017973	0.0010611	0.00124504	0.00114384	0.00100063	0.00107285	0.00114971	0	0	0.00199249	0.00224976	0.00435422	0.00451979	0.00268987	0.00283838	0.0030393	0.00396678	0.00473409	0.00501499	0.00489106	0.00507517	0.00512798	0.00598014	0.00613299	0.00607289	0.00632899	0.00626927	0.00975659	0.0402762
p3f2	0.00172791	0.00303926	0.0019933	0.00155933	0	0.00130037	0.00128564	0	0	0.00129883	0.00130481	0.00108991	0.00146901	0.00161625	0.00133622	0.00125506	0.00132577	0.00130047	0.00128892	0.00150184	0.00173931	0.00126333	0.00128906	0.00127633	0.0012608	0.00138879	0.00137342	0.00105193	0.00108174	0.00235926	0.00245397	0.00465624	0.00485782	0.00320563	0.00328546	0.00355085	0.00430331	0.00508806	0.00568331	0.0060251	0.00635472	0.00637615	0.00685563	0.00691412	0.00705864	0.00765135	0.00750151	0.00776772	0.0422822
p3f3	0.00280731	0.00462096	0.00360756	0.00148885	0	0.00170402	0.00121397	0	0	0.00123921	0.00122578	0.00152402	0.00234693	0.00158562	0.00154567	0.00131518	0.00108948	0.00108101	0	0.00102155	0.0014398	0	0	0	0	0.0016067	0.00167428	0	0	0.00180353	0.00187601	0.00265242	0.00257475	0.00225085	0.00236812	0.00270978	0.00280701	0.00673709	0.00379447	0.00399401	0.00427579	0.00433915	0.00468579	0.00461281	0.00487093	0.00496204	0.00513069	0.0062277	0.0239653
p3s	0.00185318	0.00195854	0.00231498	0	0	0.00106844	0.00106836	0	0	0	0	0.00112369	0.0017507	0.00113477	0.00102419	0	0	0	0	0	0	0	0	0	0	0.0010232	0	0	0	0	0	0.00140308	0.00132464	0.00127009	0.00118813	0.00125832	0.00142368	0.00370344	0.00207835	0.00193895	0.00196387	0.00204462	0.00214163	0.00210924	0.0022934	0.00236184	0.00259005	0.00284336	0.0207877
ara2	0.00156012	0.00135762	0.00193747	0	0	0.00118838	0	0	0	0	0	0	0.00148078	0.00105319	0.00133811	0	0	0	0	0	0	0	0	0	0	0.00106234	0	0	0	0	0	0.00567614	0.00624529	0	0	0	0.0013212	0.00583146	0.00224467	0	0	0	0.00154509	0.00170374	0.00165176	0.0016073	0.00168997	0.00525166	0.0139543
[truncated: 113 more columns]
